# Supplementary material for: Functional protein mining with conformal guarantees
Source: Nat Commun. 2025 Jan 2;16:85. doi: 10.1038/s41467-024-55676-y (PMC11695924; doi:10.1038/s41467-024-55676-y)
Supplement: Supplementary file 4 — Source Data [file 41467_2024_55676_MOESM4_ESM.xlsx]

## Sheet: Figure 1C
Sampled distance values between query and lookup proteins used to generate the histogram in Fig 1c
0.999806
0.999767
0.999752
0.999837
0.99983
0.999857
0.999828
0.999745
0.999817
0.999811
0.999839
0.999783
0.999755
0.999812
0.999819
0.999814
0.999817
0.999838
0.999818
0.999853
0.999791
0.99988
0.99981
0.99983
0.999821
0.999773
0.99983
0.999829
0.999868
0.999822
0.999817
0.999819
0.999772
0.999833
0.999823
0.999866
0.999807
0.999793
0.999867
0.999809
0.999882
0.999816
0.999831
0.999805
0.999871
0.999804
0.999783
0.999813
0.999836
0.99984
0.999828
0.999853
0.999801
0.999809
0.999792
0.999833
0.999826
0.999822
0.999772
0.9998
0.999854
0.999735
0.999829
0.999833
0.999805
0.9998
0.999803
0.999822
0.999844
0.999787
0.999786
0.999763
0.999776
0.999846
0.999794
0.999802
0.999878
0.999847
0.999832
0.999804
0.9998
0.999807
0.999768
0.999813
0.999851
0.999773
0.999776
0.999792
0.999789
0.999739
0.999835
0.999821
0.999827
0.999794
0.999767
0.999799
0.999801
0.999805
0.999833
0.999749
0.999867
0.999821
0.999921
0.999846
0.999815
0.999822
0.999838
0.999845
0.999864
0.99984
0.999805
0.999845
0.999863
0.999844
0.999784
0.999829
0.999833
0.999779
0.999804
0.999822
0.999803
0.999795
0.999804
0.999835
0.999892
0.999787
0.99981
0.99978
0.9998
0.99981
0.999801
0.999855
0.999796
0.99979
0.999797
0.999764
0.999803
0.999819
0.999789
0.999788
0.999745
0.999813
0.999801
0.999797
0.999828
0.999816
0.999822
0.999853
0.999817
0.999746
0.99977
0.999825
0.999799
0.999829
0.999805
0.999766
0.999798
0.999824
0.999823
0.999767
0.999821
0.999817
0.99987
0.999775
0.999883
0.999781
0.999848
0.999782
0.999756
0.999811
0.999888
0.999793
0.999814
0.999845
0.999799
0.999827
0.999816
0.9997
0.999807
0.999806
0.999848
0.999896
0.999768
0.999801
0.999781
0.999837
0.999834
0.999844
0.999847
0.999851
0.999804
0.999835
0.999847
0.999785
0.999831
0.999824
0.999776
0.999824
0.999852
0.999821
0.999818
0.999804
0.999806
0.999758
0.999824
0.999812
0.999859
0.999901
0.99979
0.999786
0.999833
0.999937
0.999846
0.999808
0.999756
0.99981
0.99985
0.999814
0.999773
0.999783
0.999827
0.999821
0.999879
0.999801
0.999854
0.999826
0.999816
0.999773
0.999808
0.999821
0.999808
0.999825
0.999837
0.999829
0.999795
0.999833
0.999833
0.999873
0.999831
0.999801
0.999878
0.99982
0.999806
0.999827
0.999803
0.999802
0.999835
0.999819
0.999795
0.999803
0.9998
0.999765
0.999801
0.99984
0.999825
0.999806
0.99986
0.999794
0.999804
0.999809
0.999763
0.999781
0.999818
0.999745
0.99982
0.999796
0.999762
0.999777
0.999808
0.999739
0.999787
0.999856
0.999827
0.999805
0.99987
0.999722
0.999825
0.999918
0.999841
0.999825
0.999838
0.999867
0.999795
0.99972
0.999838
0.999837
0.999848
0.999823
0.999803
0.999774
0.99985
0.999719
0.999832
0.999823
0.999828
0.999833
0.999851
0.999802
0.999809
0.999793
0.999857
0.999831
0.999853
0.999703
0.999809
0.999833
0.999825
0.999795
0.999767
0.999792
0.999823
0.999826
0.999707
0.999794
0.999719
0.999796
0.999851
0.99978
0.999794
0.999786
0.999814
0.99983
0.999771
0.999814
0.999818
0.999835
0.99979
0.99979
0.999765
0.999768
0.999797
0.99979
0.999802
0.999805
0.999814
0.999798
0.99978
0.999788
0.999897
0.999793
0.999872
0.999814
0.999801
0.999774
0.999861
0.999818
0.999814
0.999817
0.999828
0.99976
0.999858
0.999836
0.999856
0.999806
0.999784
0.999779
0.999855
0.999798
0.999748
0.999796
0.999751
0.999843
0.999848
0.999822
0.99979
0.999857
0.999818
0.999717
0.999827
0.999835
0.99983
0.999851
0.999864
0.999804
0.99986
0.999836
0.999796
0.999781
0.99982
0.999815
0.999803
0.999799
0.999768
0.999791
0.999782
0.999815
0.999858
0.999799
0.99978
0.999828
0.999812
0.999788
0.999795
0.999824
0.999778
0.999817
0.999795
0.999822
0.999833
0.999766
0.999797
0.999774
0.99985
0.999804
0.999835
0.999825
0.999821
0.999897
0.999926
0.999786
0.99986
0.999899
0.999837
0.999777
0.999812
0.999852
0.999819
0.999817
0.999815
0.999739
0.999771
0.999848
0.999808
0.999782
0.999852
0.99989
0.999809
0.999764
0.999763
0.999751
0.999816
0.999781
0.999736
0.999828
0.999816
0.999807
0.999795
0.999778
0.999765
0.999931
0.999795
0.999859
0.999844
0.999791
0.99985
0.999801
0.999805
0.999777
0.999732
0.999822
0.999825
0.999767
0.999859
0.999818
0.999861
0.999819
0.999765
0.999801
0.999776
0.999831
0.999868
0.999839
0.999839
0.999797
0.999836
0.999812
0.999753
0.999839
0.999816
0.999782
0.999821
0.999854
0.999837
0.999816
0.999775
0.999779
0.999837
0.999838
0.999837
0.999753
0.999807
0.999788
0.999795
0.999849
0.999777
0.999839
0.999883
0.999797
0.999805
0.999789
0.999831
0.999786
0.999823
0.999755
0.999856
0.999838
0.99988
0.999851
0.999844
0.999806
0.999805
0.999839
0.999709
0.999813
0.999826
0.999829
0.999875
0.999863
0.999812
0.999799
0.999844
0.999877
0.999863
0.999827
0.999777
0.999873
0.999772
0.999788
0.999843
0.999798
0.999806
0.999879
0.999794
0.999822
0.999792
0.999792
0.999832
0.99984
0.999787
0.999805
0.999774
0.999739
0.999828
0.999789
0.999841
0.999798
0.99987
0.999802
0.999833
0.999804
0.999791
0.99985
0.99982
0.999868
0.999774
0.99983
0.999767
0.999853
0.999781
0.999809
0.999831
0.999816
0.999756
0.999788
0.999841
0.99981
0.999794
0.999897
0.999813
0.99984
0.99984
0.999835
0.999769
0.999795
0.999856
0.999786
0.999798
0.999896
0.99983
0.999794
0.999783
0.999777
0.9998
0.999806
0.999836
0.999765
0.999792
0.999779
0.999824
0.99985
0.999852
0.99981
0.99979
0.999776
0.999854
0.999759
0.999771
0.999812
0.999791
0.999821
0.999807
0.999835
0.999807
0.999821
0.99981
0.99985
0.999828
0.999734
0.999795
0.999802
0.999804
0.999861
0.99976
0.999832
0.999788
0.999797
0.999826
0.999796
0.999791
0.999866
0.999844
0.999799
0.99986
0.99985
0.999751
0.999792
0.999845
0.999813
0.999792
0.999807
0.999824
0.999822
0.999822
0.999856
0.99983
0.999789
0.999832
0.99984
0.999808
0.999764
0.999746
0.999872
0.999859
0.999828
0.999805
0.999879
0.999827
0.999739
0.999787
0.999749
0.999787
0.99977
0.999818
0.999802
0.999852
0.99982
0.99982
0.999811
0.999823
0.999751
0.999733
0.999783
0.99979
0.999835
0.999806
0.999771
0.999778
0.999804
0.999795
0.999811
0.999814
0.999792
0.999875
0.999839
0.999833
0.999906
0.999833
0.999821
0.99975
0.999826
0.999799
0.999771
0.9998
0.99984
0.999786
0.999826
0.999736
0.999801
0.999848
0.999807
0.999796
0.999799
0.99984
0.999862
0.999799
0.999826
0.999828
0.999822
0.999815
0.999868
0.99982
0.999792
0.999848
0.999832
0.999813
0.99982
0.999807
0.999773
0.999801
0.999848
0.999859
0.999815
0.999937
0.999817
0.999817
0.999757
0.999794
0.999828
0.999781
0.999824
0.999822
0.999814
0.999811
0.999783
0.999767
0.99981
0.999815
0.99985
0.999882
0.999886
0.999785
0.999809
0.999702
0.999814
0.999809
0.999791
0.999848
0.999868
0.999809
0.999819
0.999826
0.999844
0.999806
0.999832
0.999817
0.999828
0.999853
0.99981
0.999832
0.999766
0.999816
0.999759
0.999704
0.999746
0.999832
0.999813
0.999745
0.999821
0.999855
0.999802
0.999792
0.999788
0.999857
0.999836
0.999777
0.999768
0.99981
0.999843
0.999771
0.999846
0.999821
0.999769
0.999839
0.999879
0.999841
0.999845
0.999825
0.999709
0.999825
0.999836
0.9998
0.999798
0.999818
0.999834
0.999818
0.999812
0.999819
0.999815
0.999844
0.999787
0.999831
0.99984
0.999866
0.999787
0.999799
0.999809
0.999806
0.999793
0.999769
0.999897
0.999848
0.99985
0.999776
0.99986
0.999818
0.999868
0.999839
0.999818
0.999768
0.999814
0.999858
0.999779
0.999764
0.999826
0.999791
0.999777
0.999788
0.999835
0.999836
0.999856
0.999793
0.999704
0.999792
0.999826
0.999748
0.999897
0.999859
0.999813
0.999836
0.999754
0.999776
0.99973
0.999881
0.999797
0.999746
0.999709
0.999746
0.999814
0.999796
0.99981
0.999868
0.999814
0.999835
0.999794
0.999842
0.999787
0.999809
0.999843
0.999833
0.999809
0.999818
0.999875
0.999817
0.999824
0.999855
0.999812
0.999805
0.999832
0.999824
0.999768
0.999825
0.999806
0.999821
0.999786
0.999795
0.999844
0.999797
0.999817
0.99976
0.999805
0.999775
0.999796
0.999756
0.99986
0.999845
0.999773
0.999857
0.999847
0.999854
0.999845
0.999783
0.999777
0.999744
0.999763
0.999771
0.999798
0.999876
0.999842
0.999825
0.999835
0.999822
0.999813
0.999752
0.999791
0.999764
0.999835
0.999835
0.999819
0.999801
0.999801
0.999818
0.999824
0.999852
0.999842
0.999762
0.999788
0.999831
0.999811
0.999818
0.999756
0.999844
0.999791
0.999848
0.999808
0.999795
0.999805
0.999827
0.999814
0.999846
0.999822
0.999821
0.999702
0.999796
0.999825
0.999807
0.999755
0.99981
0.999889
0.999836
0.999776
0.999868
0.999845
0.999771
0.99985
0.999797
0.999848
0.999819
0.999807
0.999852
0.999812
0.999843
0.999793
0.999786
0.999819
0.999727
0.999784
0.999801
0.99985
0.999786
0.99981
0.999808
0.999829
0.999796
0.999768
0.999836
0.999833
0.999819
0.999859
0.999792
0.999828
0.999841
0.99984
0.999679
0.999802
0.999837
0.999795
0.999802
0.999779
0.999809
0.99978
0.999813
0.999823
0.999779
0.9998
0.999841
0.999781
0.99974
0.99984
0.9998
0.999823
0.999837
0.999834
0.999825
0.999835
0.999808
0.999784
0.999769
0.999831
0.999832
0.999833
0.999819
0.999853
0.999868
0.999785
0.999801
0.999775
0.999867
0.999797
0.999823
0.999799
0.999761
0.999823
0.99981
0.999867
0.999838
0.999822
0.999819
0.999827
0.999781
0.999808
0.999725
0.999754
0.999828
0.999838
0.999831
0.99974
0.999788
0.999871
0.999832
0.999759
0.999794
0.999795
0.999806
0.999797
0.999844
0.999808
0.999757
0.999794
0.999724
0.999794
0.99978
0.99982
0.999793
0.999793
0.999753
0.999807
0.999816
0.999859
0.999804
0.99982
0.99985
0.999872
0.999839
0.999851
0.999787
0.9998
0.99987
0.999808
0.999826
0.999734
0.999802
0.999842
0.999791
0.999802
0.99988
0.999809
0.999792
0.999806
0.999827
0.999775
0.999795
0.99982
0.999832
0.999906
0.999801
0.999814
0.999859
0.999819
0.999749
0.999847
0.999863
0.99979
0.999801
0.999804
0.999778
0.999774
0.999816
0.999801
0.999814
0.999772
0.999852
0.99982
0.999796
0.999874
0.999816
0.99979
0.999817
0.999816
0.999743
0.999823
0.999792
0.999833
0.99981
0.999901
0.999852
0.999832
0.999857
0.99984
0.999786
0.999815
0.999819
0.999833
0.999832
0.999815
0.999889
0.999817
0.999823
0.999834
0.99987
0.999771
0.999788
0.999812
0.999807
0.999814
0.999832
0.99982
0.999803
0.999785
0.999858
0.999807
0.999837
0.999821
0.999816
0.999816
0.999836
0.999947
0.999799
0.999851
0.999779
0.999832
0.999805
0.99979
0.999838
0.999829
0.99988
0.999819
0.999816
0.999787
0.999872
0.999742
0.999795
0.999798
0.999843
0.999831
0.999811
0.999801
0.999794
0.999835
0.999777
0.999806
0.999873
0.999826
0.999828
0.99977
0.999813
0.999768
0.999858
0.999792
0.999881
0.999811
0.999766
0.999876
0.999827
0.999843
0.999795
0.999861
0.999821
0.999842
0.999834
0.999837
0.999842
0.999756
0.999817
0.999775
0.999804
0.999812
0.999829
0.999803
0.999803
0.999808
0.999753
0.999825
0.999806
0.999819
0.999873
0.999788
0.999785
0.999828
0.9998
0.999878
0.999845
0.999824
0.999874
0.999814
0.999769
0.999838
0.99978
0.99982
0.9998
0.999821
0.999823
0.999811
0.999821
0.999792
0.999808
0.999793
0.999821
0.99984
0.999805
0.999794
0.999877
0.999797
0.999784
0.999864
0.999874
0.999757
0.999842
0.999832
0.999827
0.999811
0.999812
0.999817
0.999831
0.99985
0.999781
0.999806
0.999815
0.999824
0.99979
0.999774
0.999826
0.999807
0.999839
0.999774
0.999845
0.999835
0.999823
0.999888
0.999807
0.999854
0.999824
0.999843
0.999804
0.999829
0.999849
0.999774
0.999825
0.999815
0.99977
0.999787
0.999786
0.999865
0.999732
0.99977
0.999855
0.999852
0.99985
0.999778
0.999894
0.999825
0.999783
0.999826
0.999806
0.999866
0.999758
0.999851
0.99984
0.999871
0.999807
0.999817
0.999764
0.999767
0.999793
0.99984
0.999761
0.999825
0.999823
0.999855
0.999849
0.999811
0.999761
0.999824
0.999777
0.999796
0.99982
0.999877
0.999836
0.999811
0.999834
0.999827
0.999861
0.999845
0.999791
0.999881
0.999826
0.99979
0.99981
0.999782
0.999846
0.99978
0.999822
0.999809
0.999871
0.999832
0.999812
0.999815
0.999772
0.999891
0.999828
0.999798
0.999783
0.999804
0.999758
0.999773
0.999834
0.999812
0.999788
0.999827
0.999771
0.999833
0.999713
0.999805
0.9998
0.999784
0.999809
0.99981
0.999817
0.99972
0.999774
0.999725
0.99986
0.999836
0.999813
0.999791
0.999695
0.999807
0.999784
0.999749
0.999893
0.999746
0.999755
0.999816
0.999757
0.999774
0.999796
0.999764
0.999815
0.999897
0.999823
0.999777
0.999819
0.999821
0.999854
0.999826
0.999859
0.999772
0.999828
0.999814
0.999798
0.999796
0.999818
0.999816
0.999818
0.999822
0.999822
0.999825
0.999844
0.999815
0.999833
0.999838
0.999759
0.999811
0.999766
0.999791
0.999832
0.999838
0.999941
0.999815
0.999824
0.999791
0.999857
0.999793
0.999795
0.999849
0.999834
0.999811
0.999788
0.999836
0.999825
0.999838
0.999807
0.999789
0.999845
0.999789
0.999787
0.999797
0.999819
0.999824
0.999838
0.999784
0.999785
0.99984
0.999801
0.999751
0.999782
0.999761
0.999801
0.999786
0.999814
0.999821
0.999786
0.99984
0.999826
0.999791
0.99978
0.999837
0.999807
0.999818
0.999839
0.999788
0.999781
0.999816
0.999788
0.999799
0.999816
0.999855
0.99975
0.999908
0.999758
0.999789
0.999819
0.999816
0.999785
0.999792
0.999797
0.999774
0.999813
0.999883
0.99983
0.999785
0.999799
0.999844
0.999873
0.99983
0.999792
0.99982
0.999805
0.99978
0.999833
0.99981
0.999848
0.99987
0.999808
0.999758
0.999818
0.999802
0.999811
0.999853
0.99981
0.99981
0.999823
0.999811
0.999708
0.999852
0.999849
0.999866
0.999832
0.999743
0.999842
0.999812
0.999761
0.999788
0.999827
0.999758
0.999818
0.999807
0.999834
0.999742
0.999861
0.999843
0.999813
0.999799
0.999898
0.999814
0.999775
0.999786
0.999832
0.999872
0.999816
0.999813
0.999786
0.999788
0.999807
0.999802
0.999786
0.999782
0.99973
0.999838
0.999817
0.999749
0.999713
0.999708
0.999763
0.999805
0.999847
0.999779
0.999824
0.999871
0.999812
0.999822
0.999761
0.999782
0.999765
0.999778
0.999773
0.999819
0.999813
0.999793
0.999831
0.999757
0.999831
0.999805
0.999836
0.99982
0.99983
0.999829
0.99982
0.999794
0.999824
0.999811
0.999882
0.999893
0.999771
0.999857
0.999798
0.999777
0.999808
0.999788
0.999754
0.999885
0.999773
0.999861
0.99978
0.999834
0.999809
0.999762
0.999769
0.999854
0.999812
0.999761
0.99979
0.999813
0.999811
0.999875
0.999809
0.999782
0.999839
0.999764
0.999845
0.9998
0.99984
0.999823
0.999795
0.999859
0.999778
0.999815
0.999845
0.999761
0.999821
0.999829
0.999798
0.999825
0.999803
0.9998
0.999842
0.99977
0.999763
0.999805
0.999833
0.999858
0.999772
0.999816
0.99983
0.999764
0.999763
0.999827
0.999732
0.999849
0.999831
0.999733
0.999791
0.999851
0.999831
0.99978
0.999831
0.99981
0.999745
0.999802
0.999788
0.999762
0.999858
0.999876
0.999768
0.999884
0.999852
0.999765
0.999847
0.99982
0.999856
0.999863
0.999795
0.999797
0.999771
0.999826
0.99985
0.999824
0.999801
0.999785
0.999813
0.999744
0.999746
0.999773
0.999814
0.999834
0.999745
0.999819
0.999858
0.999763
0.999861
0.999821
0.999847
0.999778
0.999845
0.999874
0.999807
0.999768
0.999765
0.999786
0.999773
0.999801
0.999863
0.999743
0.999783
0.999813
0.999868
0.999802
0.999826
0.999773
0.999816
0.9998
0.99984
0.999852
0.999842
0.99975
0.999839
0.999824
0.999813
0.999709
0.999874
0.9998
0.999808
0.999816
0.999796
0.999827
0.999794
0.999798
0.999797
0.999879
0.999827
0.999809
0.999795
0.999839
0.999801
0.999835
0.99978
0.99977
0.99987
0.999791
0.999789
0.99984
0.999752
0.999821
0.999712
0.999812
0.999691
0.999836
0.999829
0.999831
0.99979
0.999836
0.999819
0.999772
0.99977
0.999799
0.999837
0.999785
0.999818
0.999831
0.999861
0.999816
0.99979
0.999766
0.999796
0.999921
0.999801
0.999822
0.999832
0.999771
0.999844
0.999816
0.999815
0.999775
0.999796
0.999855
0.999784
0.999816
0.999812
0.999752
0.999836
0.999795
0.999814
0.999784
0.999804
0.999805
0.999776
0.999817
0.999811
0.999823
0.999828
0.999818
0.999804
0.999854
0.999812
0.999842
0.999816
0.999711
0.999838
0.999821
0.999829
0.999798
0.999797
0.999864
0.999783
0.999805
0.999833
0.999784
0.999813
0.99981
0.999839
0.999832
0.999805
0.999816
0.99984
0.99977
0.999843
0.999868
0.999854
0.999825
0.999772
0.999806
0.99984
0.99983
0.999819
0.999788
0.999858
0.999808
0.999805
0.999813
0.99978
0.999856
0.999837
0.999768
0.999751
0.999838
0.999807
0.999776
0.999771
0.999771
0.999832
0.999779
0.999805
0.999862
0.999809
0.999751
0.999826
0.999825
0.999842
0.999813
0.999822
0.999752
0.999782
0.999831
0.999895
0.9998
0.999797
0.999829
0.999788
0.999822
0.999792
0.999859
0.999838
0.99983
0.999785
0.999816
0.99986
0.999798
0.999766
0.999815
0.999799
0.999838
0.999875
0.99988
0.99979
0.999783
0.999803
0.999822
0.999866
0.999811
0.999799
0.999806
0.999846
0.999805
0.999805
0.999764
0.999832
0.999797
0.999747
0.999916
0.999797
0.999743
0.999839
0.999825
0.999834
0.999808
0.999802
0.999771
0.999856
0.999811
0.999789
0.999831
0.999777
0.999756
0.999814
0.999785
0.99977
0.99982
0.999775
0.99978
0.999792
0.999873
0.999754
0.999804
0.999733
0.999815
0.999743
0.999804
0.999777
0.999789
0.999854
0.999816
0.999796
0.999831
0.999815
0.999822
0.999769
0.99978
0.999846
0.999832
0.999852
0.999796
0.9998
0.999845
0.999827
0.999825
0.999779
0.999807
0.999765
0.999762
0.999829
0.999806
0.999853
0.999801
0.999828
0.999774
0.999829
0.999871
0.99982
0.999829
0.999833
0.9998
0.999797
0.999811
0.999807
0.999802
0.999839
0.999748
0.999844
0.999811
0.999736
0.999826
0.999753
0.9998
0.999788
0.999852
0.999799
0.999776
0.999858
0.999761
0.999841
0.999815
0.999724
0.999817
0.999906
0.999757
0.999817
0.999815
0.999759
0.999851
0.999882
0.999809
0.999819
0.999829
0.999826
0.999833
0.999804
0.999755
0.999805
0.999817
0.999821
0.999843
0.999791
0.999823
0.999816
0.999799
0.999786
0.999797
0.999773
0.999787
0.999805
0.999837
0.999791
0.999833
0.999708
0.999834
0.999816
0.999886
0.999855
0.999797
0.999775
0.999798
0.999826
0.999794
0.999857
0.999782
0.999841
0.999831
0.999875
0.999757
0.999854
0.999829
0.999791
0.999832
0.999833
0.99976
0.999855
0.99978
0.999798
0.999783
0.999821
0.999833
0.999798
0.999824
0.99982
0.999769
0.999798
0.999864
0.999786
0.999786
0.999803
0.999832
0.99982
0.999813
0.999825
0.999846
0.999867
0.999806
0.999864
0.99976
0.999847
0.999802
0.99986
0.999823
0.999834
0.99986
0.999837
0.999807
0.999749
0.999795
0.999828
0.999793
0.999802
0.999817
0.99976
0.999784
0.999778
0.999825
0.999842
0.999826
0.999824
[truncated: 1 more rows]

## Sheet: Figure 2A
genes of unknown function identified as hits from JCVI Syn3.0 with lhat = 0.999980225003127 set with 10% FDR
query_name	query sequence	target UniProt ID	Entry Name	Protein names	Gene Names	Organism	Length	Gene Ontology (biological process)	Gene Ontology (cellular component)	Gene Ontology (molecular function)	Gene Ontology (GO)	EC number	Sequence	Date of creation	Gene3D	Pfam
>MMSYN1_0411 1=Unknown	MQIPIIKPKKAPPLTIEEINEIKQHSSYEKSYLKTFNKYKKKVEHRIYFKTSFWWDIFIIALAALANTITTDYFILATGDTGLFPGGTATIARFLSIVLNKHITSISTSSSFFIFLFIVNLPFFVFGFIKVGIKFTLTSLLYILLSIGWNQIITRLPIINPNEWSLIINYKLISSLPTEWSSKLWLFVFSIFGGFFLGITYSLTYRVGSSTAGTDFISAYVSKKYNKQIGSINMKINFTLLLIFVVLNTVIMPIYKIDSTAKLSVLNTLTDEQFTEIYNKAKDSGKFILDFNSHHHFYLPSNWSVSDQQIWTRQQIAQIIASNTNFTNYDNLTTIIKLKFVFGPSLFASFICFVIQGVVIDRIYPKNKLFTVLISTTKPREVKNYLFESGYRNNIHFLE…	P75134	Y657_MYCPN	Uncharacterized protein MG443 homolog	MPN_657 K05_orf401 MP185	Mycoplasma pneumoniae (strain ATCC 29342 / M129 / Subtype 1) (Mycoplasmoides pneumoniae)	401		plasma membrane [GO:0005886]		plasma membrane [GO:0005886]		MDWLKRWFTRKDQDKTETTSASKRAKITSSLLMFSALYEAKKPLKYTIVYILALVNAFFLLVFIQQTGLYSFGISSLTQGFARLLFVLLKNLEDGQRNLVFNIFYWLFYVIVNIPLIIFSYKKIGKRFTILSTHYVVASNVFGFIFSIIPGANQLPSMLSAVHHTEFWEDAKKAEGVDQSALFVPFLWNDTSQGNVIISTFIYAGIYGFVNGTSLAILYILGSCAGGADFLTQYFARKKNRSVGPILFYVNTFILIIAILMGSFVAGSIVLQDIPDYKKSAWQVNLFFSPNLIATFFSVLFTGTVVSHLFPRYNFAEIKVFTDKIEEVRLALLNDKATHSLSIQETMGGYSLAKKRMIVSVTMYVEIPNLIRIIRKIDKDCLVSITRIRGIDGYIYLRS…	1997-11-01	3.30.70.120;	PF10035;PF02588;
>MMSYN1_0433 1=Unknown	MFLEVIAKDLSDIRVINNSKADRIEFCKNLEVGGLTPSLDEIILANQITLKPLHIMIRNNSKDFFFDDYELIKQLEMISVIQKLPNVHGIVIGALNNDYTINEDFLQRVNKIKGSLKITFNRAFDLVDDPINALNVLVKHKIDTVLTSGGTNLNTGLEVIRQLVDQNLDIQILIGGGVDKNNIKQCLTVNNQIHLGRAARMNSSWNSDISVDEINLFKDLDREQNNE	B0URL9	CUTC_HISS2	PF03932 family protein CutC	cutC HSM_0457	Histophilus somni (strain 2336) (Haemophilus somnus)	243		cytoplasm [GO:0005737]		cytoplasm [GO:0005737]		MDIEICIDNIESALIAQNSGADRLEVCGCLALGGVTPPYSLIKTVLDVCNIPCYVMIRPRSGDFLFNAHEIKMMEQDIHIAKQLGAQGVVIGALTENGEIDLSICHRLISAAEGLGVTFHRAFDLCSDPYHGLEQLIELGCERVLTSGQQRTAFEGRYVLKTLVQQAKGRIKIMAGAGVNPNNALELVKISKVDELHLSAKTFRQSSMKGNSSVTMGNKAEDDYKIWTTDRNQIIAIKKLFQE	2008-05-20	3.20.20.380;	PF03932;
>MMSYN1_0109 2=Generic	MNKVLLGCHVSMNKQNNYLVGSVNEAISYKANTFMIFTGPPQSTLRTNTNHLYINQMHELMNSYKIDAKDLVVHAPYIINIANSVDQNKWKFAVDFLIQEIKRCEEIKIPTLVLHPGSHTTGNYKDSLNQIIKALDIVSNYQVNVKIALETMSGKGTEVCSKLEDFKYILDNVKNKDKVGVCLDTCHLHDAGYDLSKWDEFKEQMKQNFDLNKVLCIHLNDSKNMISSHKDRHANIGYGYVGFDTLVNVVFDKDFSNISKILETPYIDKKPPYKIEIEDLLNKTFTNRL	Q2ST57	END4_MYCCT	Probable endonuclease 4 (EC 3.1.21.2) (Endodeoxyribonuclease IV) (Endonuclease IV)	nfo MCAP_0060	Mycoplasma capricolum subsp. capricolum (strain California kid / ATCC 27343 / NCTC 10154)	289	DNA repair [GO:0006281]		deoxyribonuclease IV (phage-T4-induced) activity [GO:0008833]; DNA binding [GO:0003677]; zinc ion binding [GO:0008270]	deoxyribonuclease IV (phage-T4-induced) activity [GO:0008833]; DNA binding [GO:0003677]; zinc ion binding [GO:0008270]; DNA repair [GO:0006281]	3.1.21.2	MDKVLLGCHVSMNKQNNYLVGSVNEAISYKANTFMIFTGPPQSTLRTNTNHLYINQMHELMNSYKIDAKDLVVHAPYIINIANSVDQNKWEFAVNFLIQEIKRCEEIKIPTLVLHPGSYTTGNYKDSLNQIIKALDMVSNYQVNVKIALETMSGKGTEVCSKLEDFKYILDNVKNKDKVGVCLDTCHLHDAGYDLSKWTEFKEQIKQNFNLDKVLCIHLNDSKNMISSHKDRHANIGYGFVGFDTLVNVVFDKDFSNISKILETPYIDKKAPYKIEIEDLLNKTFTNRL	2008-01-15	3.20.20.150;	PF01261;
>MMSYN1_0097 2=Generic	MITNETKPILLIDGYHLLHKGYYGTLKRTIVSKNKDGIVINAIYSFVANILKFVQSDRYHSVIVAFDFDENCWRKELYSEYKAKRKPTPIDLVPQLQIARDFLTSANISWYEKYNYEGDDVIGSICRIANKLGYDVCILTNDKDIYQLVNNKTSIITNISKKEKTKIIKPQQVYEHFLCQPNQVADIKAILGDQSDNIKGVKYIKRKQAENLINKYENVENILAHINELNEPLKTIISENKQLIIDNKKITKILTNVKLGRINFKPTKITYYGLIRFLKEQEMYAFIKPIRRYLDRTNKNLKK	Q9KAV6	EX53_HALH5	5'-3' exonuclease (EC 3.1.11.-)	BH2180	Halalkalibacterium halodurans (strain ATCC BAA-125 / DSM 18197 / FERM 7344 / JCM 9153 / C-125) (Bacillus halodurans)	303	DNA replication, Okazaki fragment processing [GO:0033567]		5'-flap endonuclease activity [GO:0017108]; DNA binding [GO:0003677]; exonuclease activity [GO:0004527]	5'-flap endonuclease activity [GO:0017108]; DNA binding [GO:0003677]; exonuclease activity [GO:0004527]; DNA replication, Okazaki fragment processing [GO:0033567]	3.1.11.-	MHSPVLLLIDGFNLLSRGYFATSYGKDEAQLPRNEAGYYINALRVFFPKLFQLIREHNVTHVAVAWDVKREDSHRRQAFAFYKASRGELPEALIEQYETATSLLEEIGVAQVTIPPYEADDTIGAFACRWAKEEKGHCFIYSNDRDLLQLLSKSTSQIISSKGKDLIYTEENFRNDYNISPAQWVDVKALLGDKSDNIPGCPGVGEKSALPLIQQYGTIETLYEQIEDLDPKYKRYHKKLVAGEESVIISKELATITTEIEAISSFSLNSLVLTTPADLIIDTLARCGIRVKLAPVQTELKLG	2001-11-16	1.10.150.20;3.40.50.1010;	PF01367;PF02739;
>MMSYN1_0063 2=Generic	MKIRDIQIDGKVVQGPMAGVSNEAFRIISKQHGASLVYAEMVSVAGMVHDNKKTLNMLNVNEIEHPMSMQIFGNDVDEFIKATQWIEKNVDCDIIDLNLGCPAPKVAIRSQSGSALLKTPDLIYEIVKNVVKNTTKPVTAKIRLGWDKNSVNAVEVAKLIEKAGASAIAVHARTRNDFYTGHADWEKIKEVKQAVSIPVIGNGDVIDAKSAKKMLDETGCDAVMVSRACQGNPWIFDQINHYLKTGKELEKPSFEEWKTTVLQHLDLLVKLKTEQHAIKEFRKHLTWYLDVLNNKALTKILKEKANKIETIKDVEEIIKEYKEE	Q1RH84	DUS_RICBR	Probable tRNA-dihydrouridine synthase (EC 1.3.1.-)	dus RBE_1199	Rickettsia bellii (strain RML369-C)	326			flavin adenine dinucleotide binding [GO:0050660]; tRNA binding [GO:0000049]; tRNA dihydrouridine synthase activity [GO:0017150]	flavin adenine dinucleotide binding [GO:0050660]; tRNA binding [GO:0000049]; tRNA dihydrouridine synthase activity [GO:0017150]	1.3.1.-	MIKIGNIELSSNIILAPMSGVTDLEFRRLVKRFGAGLVVSEMIASRAMIVESRQSLQKCSIMQDDATSACVQLAGCEPNVIAEAAKMNEDMGAKIIDLNFGCPAKKVVNGYSGSALMRDEGLAAKIFEAAVKAVKIPVTVKMRMGWDDQTKNAPTLAKIAERSGIQMVTVHGRTRCQFYSGNADWEFIKNVKEAVKIPVIANGDITNFAKAKEALEKSSADGVMVGRGAYGKPWLISQIDHYLKTGEEKPAPSIESQLDIVLEHYQAIVDYYGESAGVPIARKHMGWYSSGLPNSAEFRGAVNLMNDPIAVKDKIVEFYTSVINRE	2007-03-20	3.20.20.70;	PF01207;
>MMSYN1_0444 2=Generic	MKYQIKDNLFKAVNQDWLEKTEIPNDRSSIGEFVELDIKNELIIKKIAKDLLKKQANNLLDDPNLINFAKFYSLTSNFELRNKNHIEPLKKYVNEILEIKNLDQLNQMYTTFVYRNYSLPINFDISNDYIDSSIKTLYLTIASHILPDKSHYQNKEVKNKFYKEFKAMTKKLLSAYFNDVKKINLIIKNTLEFDEIIANYSLSSLEKVRYNELYKPYKYEDVIKNTKYLDLNNIIKTLINKDVDQIIFTDDHFATNLDQIYNNKNLELIKSWLVVMLVVRFSKYLDEKTRTTASKYSLFISGQTKVKNKEKHALNLALDYFSTPIGLYYGQKYLGSKAKKDVENMVSHMINIYKQRLKNNTWLTSQTINKALLKLDKLGVHIGYPSEIEPFYANLITNS…	O52071	PEPO_LACHE	Neutral endopeptidase (EC 3.4.24.-) (Endopeptidase O)	pepO	Lactobacillus helveticus (Lactobacillus suntoryeus)	647	proteolysis [GO:0006508]		metal ion binding [GO:0046872]; metalloendopeptidase activity [GO:0004222]	metal ion binding [GO:0046872]; metalloendopeptidase activity [GO:0004222]; proteolysis [GO:0006508]	3.4.24.-	MRRYLAVRGGAGDVAEPDLNAKPQDNLYLAVNSEWLSKAEIPADQTSAGVNTELDIKIEKRMMKDFADIASGKEKMPDIRDFDKAIALYKIAKNFDKRDAEKANPIQNDLQKILDLINFDKFKDNATELFMGPYALPFVFDVDADMKNTDFNVLHFGGPSTFLPDTTTYKTPEAKKLLDILEKQSINLLEMAGIGKEEARVYVQNALAFDQKLSKVVKSTEEWSDYAAIYNPVSLTEFLAKFKSFDMADFLKTILPEKVERVIVMEPRFLDHADELINPANFDEIKGWMLVKYINSVAKYLSQDFRAAAFPFNQAISGTPELPSQIKQAYRLANGAFDEAVGIFYGKKYFGEEAKHDVEDMIHNMLKVYEQRINDNNWLSEDTKKKAIIKLRALVLKIG…	2000-12-01	3.40.390.10;1.10.1380.10;	PF01431;PF05649;
>MMSYN1_0305 2=Generic	MTKHEIINELLEKNNADAILLYSPENRYWFSKFHSSLGYLIITKTQSHLFLDGRYITAARNNKNINKDIELHHFSKNLKQDLIDILNQNNVKTLAFESDWTYFEQYQAYKNHWFKDFDLIGINCSKIRMIKDDWEIANIKKACDITDQVFQAALDFIKPGITEKQLQRFIDDKFLEFGADKISFDTIIASGVNGSMPHAVPSDKVINNNELITIDMGCFYNGYCSDQTRTIALGDVDPKLVEIYNIVYEAQSLGISLVKEGVIAGDIHKQVYDFIDKKGYGKYFDHGLGHGIGVEIHEEPSVGSTGSEVLKENMTITIEPGIYIPDLGGVRIEDDVLVTKTGCKLLTSSPRILLKLQK	P75313	AMPP_MYCPN	Putative Xaa-Pro aminopeptidase (X-Pro aminopeptidase) (EC 3.4.11.9) (Aminoacylproline aminopeptidase) (Aminopeptidase P) (APP)	pepP MPN_470 MP371	Mycoplasma pneumoniae (strain ATCC 29342 / M129 / Subtype 1) (Mycoplasmoides pneumoniae)	354	proteolysis [GO:0006508]		aminopeptidase activity [GO:0004177]; metal ion binding [GO:0046872]; metallopeptidase activity [GO:0008237]	aminopeptidase activity [GO:0004177]; metal ion binding [GO:0046872]; metallopeptidase activity [GO:0008237]; proteolysis [GO:0006508]	3.4.11.9	MHNELQQKLAVLHKLLQDNKADAILIGSDQNRFWLTGFPSSAGWLVVHKQRVNLFIDGRYFEAAKTAIDPLVKVELFTTYKQVKALCEQVGVKHLLIEGDYLTFNYQNFIKELCAQYTVINAQEIRRQKLPSEILAIEKVVEITRKVAVKLKRFIQPGMTELFIAQWITDQLVKAGGAKNSFDPIVATGKNGANPHHKPSKLKVKSGDFVTCDFGTIYNGYCSDITRTFLVGKKPNNEVLLKAYKKVDEANMAGINAANTQLTGAEVDKVCRDIIEASEFKDYFVHSTGHGVGLDIHEMPNVSTSYNKLLCENAVITIEPGIYIPSVGGIRIEDMVLVKDHKSVWLSAKIPRAF	1997-11-01	3.90.230.10;3.40.350.10;	PF01321;PF00557;
>MMSYN1_0043 2=Generic	MKVLNDLLGYKNRKLYQDNKMFNFTLDSILVARFCNLNSKKKKICDFGTNNAVIPLILSKYTKAKIIGVEIQNKAVEIAKQNIKLNGLEEQIEIIHADIKEFSKLHNQEFDLVVCNPPFFKMDGNPKLKEISLEVANARHELLITLEDIIKSASRCLKNKGNFTIVHRSERLSEIINLFYKYNIYPKRLRLIQSKKTDNAKMILLDGIYQGNEGMELLPTLITHNDDETYTDELLKYFHD	P37543	YABB_BACSU	Probable RNA methyltransferase YabB	yabB BSU00340	Bacillus subtilis (strain 168)	247	nitrogen compound metabolic process [GO:0006807]		methyltransferase activity [GO:0008168]	methyltransferase activity [GO:0008168]; nitrogen compound metabolic process [GO:0006807]		MVSLHDDERLDYLLAEDMKIIQSPTVFAFSLDAVLLSKFAYVPIQKGKIVDLCTGNGIVPLLLSTRSKADILGVEIQERLHDMAVRSVEYNKLDDQIQIIHDDLKNMPEKLGHNRYDVVTCNPPYFKTPKQTEQNMNEHLRIARHEIHCTLEDVISVSSKLLKQGGKAALVHRPGRLLEIFELMKAYQIEPKRVQFVYPKQGKEANTILVEGIKGGRPDLKILPPLFVYDEQNEYTKEIRTILYGDK	1994-10-01	3.40.50.150;	PF05175;
>MMSYN1_0907 2=Generic	MKYLFSDFDNTLRNSKVKNSLKIDQKDLEFVKEFQKNNKLIVSTGRPYKQLKKHLLDEYNLLPDYFIANTGALVCNNQGEVFYKKTIDKNIKIQLLDFLKTIVDQIDVIVFATSDNESFLFHKNWSTDVEKFFFGLENLNKTLDYLYDKDLLCLKIECSQNTWDQIENFINKNKLEVNITFNSINNKLFNEIHAFNVSKGQAIKGLQEKLNISSVDIIVAGDDYNDLSMFEMFYDNSYICKHEHNKNIRNKARYLINNIWEIEY	P43043	Y867_MYCCT	Uncharacterized protein MCAP_0867 (ORF R4)	MCAP_0867	Mycoplasma capricolum subsp. capricolum (strain California kid / ATCC 27343 / NCTC 10154)	265			phosphatase activity [GO:0016791]	phosphatase activity [GO:0016791]		MTKYLFSDFDNTLRNSKVKNSLRIDQKDLDFIKEFQKNNKLIVSTGRPYKQLKEHLLNEYNLMPDYFIVNTGAMICDNKGRILYKKTIDNKIKIQLLNFLKTIVNQIDVIVFATSENESFLFHKNWSKDVEKFFFGLEKLNKTLDYLYDKDLLCLKIECSQETWNKIEDFINKNNLEVNITFNSINNRLFNEIHAFKVSKGQAIKGLQEKLDISSDDIIVAGDDYNDISMFEMFYKNSYMCKHKHNENIRNKARYLIDNIWEIKY	1995-11-01	3.40.50.1000;	PF08282;
>MMSYN1_0127 2=Generic	MYLKVIRDNVHGDIYFDDVIYIQLINTYEMQRLRRILQLAGTQLAYPSATHTRFSHCIGTYYILKEFFKNKAFLKISSYEQKLVKIAGLLHDIGHGAFSHTFEKITHKNHEQYTSEIILNKKGNIYPILKKHHINPQDIVDIINGTYKNKIINLLVSSQIDADRFDYLKRDSISCGVDYATLDFKWMIRNAFIIGDKIVFPKKTIYAIESYLLGRYHMYQQVYNHKTSTIFDAMFISWFKRVTDLFNNNYKFKDNRIIELFINVFNNKDIDLDAYLKIDDYLMFDIFKNCSSEKDVILSDLSKRLTDRKLFTIRDEKLINKTTLINKLNKLGLDPTYYLLEANIRPLSMYNPVIKNNKDENIYLYDSNNQQVHELSYYSKLVKFFQKSNSQKNLRKIIF…	P75115	Y677_MYCPN	Uncharacterized protein MG461 homolog	MPN_677 K05_orf425 MP165	Mycoplasma pneumoniae (strain ATCC 29342 / M129 / Subtype 1) (Mycoplasmoides pneumoniae)	425						MQQIFFKDPILGEVLFDQQTKWMYELVETEAFRRLRNIKQLGINFHFYPGGVHTRYSHSLGVYELLRRILNTPAFAPIDENKKQTVLVAGLLHDIGHAPHSHAFEIYFAKAPNFKKELFIHEEVTTLFVNSEPIKSILKANQIDPKLVAALIDENKELKPSNYWMRQLISSDLDADRMDYLLRDSYFTGTSHSLIDYQTIIKEMDCVKVKGIYEIFFKDKCLPLIENFLITRHHMYQSIYSDGRSISTELNLWFVFQRIKDLVDKNQFDFNGYKTLEQVCLPLLKNEHFDKKMLPAFVKLDDYVFQSFFVNLYQTTKDKILKKLLDSYLNSLKFEIKFYETKEQRDLDFEKQASKYKDAKYFITKFNNQFKGFYEGWSSHKNELKIKTMQNKHTNLSEI…	1997-11-01	1.10.3210.10;	PF01966;
>MMSYN1_0692 2=Generic	MTKFVVNKNDQNQTLFKFLKKTFKTTPISVIYKWIRNKSIKINSKRISDKNYLLKINDVIEVYDSNKPIIRDQFNYISNVNLDIVYEDNNILIVNKPNNLEMHSTYNLCLDDMVKSYLVDKKEYDIYLENSFVISHVHRLDKLTSGLVIYAKNKISSTILTNAFKSKDQINKYYYALTSSDWSLDEFLQVNGYINYDSNIKKADFSLDKKNNYKYCQTEFKLINKNLILVKLITGKKHQIRSVLSFYNHPILNDFRYNGKKINDLKMIYLSAFKIEFKNLEKPLDYLNNKVFIKNPEWISKE	P45614	Y714_MYCCT	Uncharacterized RNA pseudouridine synthase MCAP_0714 (EC 5.4.99.-) (ORF2) (RNA pseudouridylate synthase) (RNA-uridine isomerase)	MCAP_0714	Mycoplasma capricolum subsp. capricolum (strain California kid / ATCC 27343 / NCTC 10154)	302	enzyme-directed rRNA pseudouridine synthesis [GO:0000455]		RNA binding [GO:0003723]; rRNA pseudouridine synthase activity [GO:0120159]	RNA binding [GO:0003723]; rRNA pseudouridine synthase activity [GO:0120159]; enzyme-directed rRNA pseudouridine synthesis [GO:0000455]	5.4.99.-	MTKFIVNKNDQNQTLFKFLKKTFKTTPISVIYKWIRNKSIKINSKRVNDKNYLLKINDVVEVYDSNKPIIRDQFNYISNVNLDIVYEDNNILIVNKPNNLEMHSIYNLCLDDMVKSYLVDKKEYDIYLENSFVISHVHRLDKLTSGLVIYAKNKISSIILTNAFKTKDQINKYYYALTSYDWNLNDFLQVNGYINYNSNTQKADFSLVEKNNYKYCQTEFKLVNKNLILVKLITGKKHQIRSVLSFYNNPILNDFRYNGKKENDQKMIYLAAFKIEFKSLKKPLDYLNNKVIIKNPDWISRR	1995-11-01	3.30.2350.10;3.10.290.10;	PF00849;PF01479;
>MMSYN1_0838 2=Generic	MNSNLIYGKHVVFELLKKHQNMVKEIWVKDLKILNEFDLKNTKIKVNVVSENKLDQLLETQTQHQGIIAQIKDYNYTPFNQLINDLNTKEKSLVLILDQIHDPYNFGAIIRSCSLLNVDGIIILDKKQVQVNSTVLKTSSGSAFDIKICKTNNLNNAIKILKNNDFWIYATNLNQNSTDMTKIDFANKTAVIIGNEQKGVSELLTKNSDFNVYVPSNKNIDSFNASVACSIICFWIANYLNKLS	Q5HIE3	TRMHL_STAAC	Putative TrmH family tRNA/rRNA methyltransferase (EC 2.1.1.-)	SACOL0578	Staphylococcus aureus (strain COL)	248	RNA processing [GO:0006396]	cytoplasm [GO:0005737]	RNA binding [GO:0003723]; RNA methyltransferase activity [GO:0008173]	cytoplasm [GO:0005737]; RNA binding [GO:0003723]; RNA methyltransferase activity [GO:0008173]; RNA processing [GO:0006396]	2.1.1.-	MEDTVIVGRHAVREAIITGHPINKILIQEGIKKQQINEILKNAKDQKIIVQTVPKSKLDFLANAPHQGVAALIAPYEYADFDQFLKQQKEKEGLLTVLILDGLEDPHNLGSILRTADATGVDGVIIPKRRSVTLTQTVAKASTGAIEHVPVIRVTNLAKTIDELKDNGFWVAGTEANNATDYRNLEADMSLAIVIGSEGQGMSRLVSDKCDFYIKIPMVGHVNSLNASVAASLMMYEVFRKRHDVGEI	2006-03-07	3.30.1330.30;3.40.1280.10;	PF00588;PF08032;
>MMSYN1_0495 2=Generic	MTNIKKYLSIDIGGTSIKYGIFNENLNPLFINSITTIPIKDELLKQIIDIIISSLPLDGISIATAGVVDKNGVIKFANQNIKDYSNFDLKTYIKNFLITYKNSVPIEIINDANSASYIEYVNNKTIKNSVTLTLGTGVGMGIILNGELFLANNGIAGEIGAIKNFDQYIDTDLSWTTFIKKLNQNKYHYNSNDIWTLYNKNDFYKTEIENYLDKLVNLLCTISYILSPQIIYLGGGFSYCSEQILELINNKFKKEFVFYDINPINIKYTSNKNDSGLLGVLHLLVDKHFKN	Q926Y3	BGLK_LISIN	Beta-glucoside kinase (EC 2.7.1.85)	bglK lin2907	Listeria innocua serovar 6a (strain ATCC BAA-680 / CLIP 11262)	294	carbohydrate metabolic process [GO:0005975]; phosphorylation [GO:0016310]		ATP binding [GO:0005524]; beta-glucoside kinase activity [GO:0047700]	ATP binding [GO:0005524]; beta-glucoside kinase activity [GO:0047700]; carbohydrate metabolic process [GO:0005975]; phosphorylation [GO:0016310]	2.7.1.85	MKIAAFDIGGTALKMGVVLPHGEIILTKSAEIIASDGDQILAEMKLFLAENTDVTGIAVSAPGYVNPKTGLITMGGAIRRFDNFNLKEWLEAETGLPVAIENDANCALLAEKWLGKGQDLDDFLCLTIGTGIGGGIFSNGALVRGGRFRAGEFGYMFSERPGAFRPGKYTLNETTTMLVLRRQYAQLTGRPLKEITGEEIFANYDAHDPISERLINEFYTGICTGLYNLIYLFDPTHIFIGGGITSRPTFITELKHHMASFGLRDTIIETATHKNQAGLLGAVYHFLQEENRHE	2009-12-15	3.30.420.40;	PF00480;
>MMSYN1_0817 2=Generic	MSFALEVKEEIVMHSFNDEQKLAYLSGFIRYSSDIIFSNNTSKIRFSTISNKIARTLLSFCRHIFDGQVEISIIQSQVLKKHKSFVLTLIGDTNKFLQKLRIYDQNNQKVYGFKVSSEIKDKTSILRAYIAGIFTAIGSVNSPKTSNYHLDLQFKNKIDANYFIDLTNDLGFEFKLLERNANRFICYIKKSIMVSDFLKLIDASNSVMQFENERISRDVYNSINRVNNFDISNQTKTLVTGQKQIETINYLKQTNQFHLLSKKAQVLANLRLEYPDYSYNELVEEMKKVGYEITKSGISNLFKTIEKLG	A4XIN2	WHIA_CALS8	Probable cell division protein WhiA	whiA Csac_1162	Caldicellulosiruptor saccharolyticus (strain ATCC 43494 / DSM 8903 / Tp8T 6331)	325	cell cycle [GO:0007049]; cell division [GO:0051301]; regulation of sporulation [GO:0043937]		DNA binding [GO:0003677]	DNA binding [GO:0003677]; cell cycle [GO:0007049]; cell division [GO:0051301]; regulation of sporulation [GO:0043937]		MSFSSSAKAEVSKKLLQTSCCRKAAIAAFLKFAGVIYKSEGIFSFKASFENAQTARAYFLLMKNGFSKHCEVTIKKNSKLNKNYVYTIILPPSTDNLQILKELHFVKKTSKEYILSFSLKEELVKKKCCKKAFLQATFLSCGSITNPEKMYHLEFDMKTKEDAEFLQKVLRSFEFEAKIVERKSHYVVYLKEGEQIVDFLNIIGAHAALLELENIRIVKELRNNVNRLVNCETANLEKTINASMRHIENIEFIEKTIGIDNLPENLREIARLRIKYKDASLKELGSMLKNPLGKSGVNHRLRKIDKIAEELRKGGILYAKPSDES	2009-05-26	3.10.28.10;	PF02650;PF14527;PF10298;
>MMSYN1_0382 2=Generic	MRIAIFGTTGAGKTTLLENLKKLLDSSYVFINETSLDCPYFNKAYDDTNKNVQDYNYKLDLWMLTDRMKTFIKYKDHQNVIYDRSILDSMVFSQTDHMYNRLSDTDYNVFKDYFLTCILPNIFDIKNNWKTFDVVIYLKVDPYKAIQRINKRSRDVELDTNDLFWLNLTNAYEFWYNIYKEVVPFWVIDANVDDPNYIATSIANMIKNIDNK	Q9HLZ2	KTHY_THEAC	Probable thymidylate kinase (EC 2.7.4.9) (dTMP kinase)	tmk Ta0081	Thermoplasma acidophilum (strain ATCC 25905 / DSM 1728 / JCM 9062 / NBRC 15155 / AMRC-C165)	193	dTDP biosynthetic process [GO:0006233]; dTTP biosynthetic process [GO:0006235]; phosphorylation [GO:0016310]		ATP binding [GO:0005524]; thymidylate kinase activity [GO:0004798]	ATP binding [GO:0005524]; thymidylate kinase activity [GO:0004798]; dTDP biosynthetic process [GO:0006233]; dTTP biosynthetic process [GO:0006235]; phosphorylation [GO:0016310]	2.7.4.9	MFIAIEGIDGAGKTTLARGIGNMLLGEGYRVYMTKEPTDGMENYAGDGVELFLKFTINRYAHQREIDRHIKNGEIVICDRYIRSSYAYQFEGIAEFFGNSEKAWEWMDSVSEIIKIRPDVQIYVDVDEETAMERISRRGLRNPHFENEQKLRSVRQIYKGFQWDLIVDGGRDKEAIISETFEKIIARLRQEKT	2001-04-27	3.40.50.300;	PF02223;
>MMSYN1_0054 2=Generic	MKNYQLQDHKNNLVELNSLVGQKGLIIFFYPKAKTSLCTLEVIEYQKHLDEFKQLGFNVVGVSQDEPNKNDEFCCEQNLSFLLLSDLNKDLVNEFNLTSETIVLDDEPFVKYERSTFVLDNQLNLLKEFRNVDHIEHVSDLLEYLKKND	P44411	BCP_HAEIN	Putative peroxiredoxin bcp (EC 1.11.1.24) (Bacterioferritin comigratory protein homolog) (Thioredoxin peroxidase) (Thioredoxin-dependent peroxiredoxin Bcp)	bcp HI_0254	Haemophilus influenzae (strain ATCC 51907 / DSM 11121 / KW20 / Rd)	155	cell redox homeostasis [GO:0045454]; cellular response to oxidative stress [GO:0034599]	cytoplasm [GO:0005737]	thioredoxin peroxidase activity [GO:0008379]	cytoplasm [GO:0005737]; thioredoxin peroxidase activity [GO:0008379]; cell redox homeostasis [GO:0045454]; cellular response to oxidative stress [GO:0034599]	1.11.1.24	MNPLSVGNQAPAFTLLNQQEKFVSLSDFRGKKVLIYFYPKALTPGCTTQACGLRDSKSELDVLGLVVLGISPDAPKKLAQFIEKKELNFTLLSDPDHQVAEQFGVWGEKKFMGRTYDGIHRISFLINESGTIMQVFDKFKIKDHHQMIIDYLRSL	1995-11-01	3.40.30.10;	PF00578;
>MMSYN1_0409 2=Generic	MLLDNIISYLNQLFNPKKASNWDHVGFQFDYKKLNNINISKVLVCLDLTNDCLEFAISNQIQLIITRHPFIFNELKLEKKNPNKKQMIKKLNKHKILVFSIHTNYDSSIKQNLLEILNKKLKINSFKKYGKDKESNLFYLDQKISVNDLINDLKEVFSLNKIRLNSNINLNSKIKDFYLTSGSGASTMIENMLKNCTFITGEVKWDQWIYANSNNVNLIEIGHYAENHFIDDLKNKLQIKFKDIKIFNYDIKNQFIEK	Q98QB0	GCH1L_MYCPU	GTP cyclohydrolase 1 type 2 homolog	MYPU_4560	Mycoplasmopsis pulmonis (strain UAB CTIP) (Mycoplasma pulmonis)	251			metal ion binding [GO:0046872]	metal ion binding [GO:0046872]		MTLLLEEKYPIENCEPWDFCGFSYKVNFYNREDLTGIVVALDLTDHVLEKAIEEKANLIITHHPFIYNNNLEEEFANFPYKEKIYNKLVKLKISVYSLHTNFDADKQGTSYWVAKEFFPDEKPSPLGKYGALIKTKIELSELKAILRKKYSGPIMTNNKKASFSFNGVAFFAGSGDSPEINEHTTKNNIIITSDTKWSDWIFLSQNKKTLVNISHQTEELFIKVIYFLLTKKFKKGVNVSTFYYKNLINSL	2002-05-15	3.40.1390.30;	PF01784;
>MMSYN1_0640 2=Generic	MKTGILLSLCYDGSNYHGWINQTNAISIQTTLNKAIKKVIKTDQFKTIGASKTDTNVHALDQKVLLIIYFTPILEKFIKAINKALPSDIKILDAKFVDPNFNIREVEYKIYHYYINDHHFDIFTNRYEYFWKHSKIDIIKLQEIFNLFIGEHEFKLFSGLKENEWNQYQTKRTIDDIKVLRINNKVVIEFKASGFIRYQIRIIIANCLNAYLNHKISTTKLVEMLKGIGKKTPFIIDAKGLVLQKIQFNKN	Q6MSQ4	TRUA_MYCMS	tRNA pseudouridine synthase A (EC 5.4.99.12) (tRNA pseudouridine(38-40) synthase) (tRNA pseudouridylate synthase I) (tRNA-uridine isomerase I)	truA MSC_0715	Mycoplasma mycoides subsp. mycoides SC (strain PG1)	251	tRNA pseudouridine synthesis [GO:0031119]		RNA binding [GO:0003723]; tRNA pseudouridine synthase activity [GO:0106029]	RNA binding [GO:0003723]; tRNA pseudouridine synthase activity [GO:0106029]; tRNA pseudouridine synthesis [GO:0031119]	5.4.99.12	MKTGILLSLCYDGSNYHGWINQTNAISIQTTLNKAIKKVIKTGQFKTIGASKTDTNVHALDQKVLLIIYFTPILEKFIKAINKALPSDIKILDAKFVDPNFNIREVEYKIYHYYINDHQFDIFTNRYEYFWKHQKIDIIKLQEIFNLFIGEHEFKLFSGLKENEWNQYQTKRTIDDIKVLRINNKVVIQFKASGFIRYQIRIIIANCLNAYLNHKISTTKLVEMLQGIGKKTPFIIDAKGLVLQKIQFNKN	2005-04-26	3.30.70.660;3.30.70.580;	PF01416;
>MMSYN1_0410 2=Generic	MKFTDFGFKKYINDTLDQIEFIAPTSIQQKVIPLLKKHQNVIALAHTGTGKTHSFLLPILNNLKLEENDNYVQAVIISPTRELSLQIYQNTKLFLKNNPLINCNLFIGGEDISKNIEQLEKKQPHIVIGTPTRLKELYDLNKLRLTTTSYFIIDECDMIFDLGFIEDVDYLISKINQDVTIGIFSATISQQLSVFCKKYIKNAHFIDDSQNKISTSNVKHVLIDTKNKELEQSLIQIINSINPFLCIIFVNQKDEINKIVEILHKNNIKQVAELHGNLQPRLRLSMLKKIQNNEFKYLVATDVASRGVDIKGVSHIISINLPSDLTYYIHRSGRTGRNNSTGYSYIIYNLKNKTQIEELIKKGIEFETKKLIDNQLVDIKTNYKKVKVFKELDAESKQV…	Q8Y7M8	DBPA_LISMO	ATP-dependent RNA helicase DbpA (EC 3.6.4.13)	dbpA lmo1246	Listeria monocytogenes serovar 1/2a (strain ATCC BAA-679 / EGD-e)	470	response to cold [GO:0009409]; ribosomal large subunit assembly [GO:0000027]	cytosol [GO:0005829]	3'-5' RNA helicase activity [GO:0034458]; ATP binding [GO:0005524]; ATP hydrolysis activity [GO:0016887]; RNA helicase activity [GO:0003724]; RNA strand annealing activity [GO:0033592]	cytosol [GO:0005829]; 3'-5' RNA helicase activity [GO:0034458]; ATP binding [GO:0005524]; ATP hydrolysis activity [GO:0016887]; RNA helicase activity [GO:0003724]; RNA strand annealing activity [GO:0033592]; response to cold [GO:0009409]; ribosomal large subunit assembly [GO:0000027]	3.6.4.13	MNNLKLSEEIKRAINELGYTEATPVQKAVIPVALTGEDIVAKSQTGSGKTAAFAIPIAEQVEWEENKPQALIIVPTRELAMQVKTECTNIGRFKRVKAAAIYGQSPFAKQKLELSQKNHIVVGTPGRLLDHIEKGSLNVDKVAHLVLDEVDEMLSMGFIDQVEDILSRLPKQRQNLFFSATMPEEMQDLIKRYQDNPMVIEMASEKTNPIFHVEMQTDNKEKTLKDVLITENPDSAIIFCNTKNQVDELTDLLDVKASKIHGGLRQEDRFRAMDDFKSGKSRFLIATDVAGRGIDVDNVSLVINYDLPIEKENYVHRIGRTGRAGKSGKAISFVKTNENPLLRDIEEMLDVTIEKKRKPTVIEVKVNEDAFRKKQQKRPTIKKARGEKLNKNIMKLYFN…	2014-09-03	3.30.70.330;3.40.50.300;	PF03880;PF00270;PF00271;
>MMSYN1_0504 2=Generic	MIIQKTYKNNKPTVYLITTPIGNLEDISLRAIQTLKQVDVICCEDTRTSKVLLDKYQITNNLLSLHKFNENLRIEQIINLLNQNKNIAIISDAGVPIISDPASYIINQLKELEINCNITAIGAGSAYLHALISSGFLIDNHYFYGFLKNKNKISKQNELNQLINQYGDSIICLYESVHRLKDTITCLNQLLDKNHKIVIAKELTKINEEIIYGNINQINQYINSEKFVLKGEFVIVINKKIIDQIINYTDSQLIDLIDQEIKNGYKLKQACEIINLKTKISKNVLYKLYTFKKNF	P47302	RSMI_MYCGE	Ribosomal RNA small subunit methyltransferase I (EC 2.1.1.198) (16S rRNA 2'-O-ribose C1402 methyltransferase) (rRNA (cytidine-2'-O-)-methyltransferase RsmI)	rsmI MG056	Mycoplasma genitalium (strain ATCC 33530 / DSM 19775 / NCTC 10195 / G37) (Mycoplasmoides genitalium)	277		cytoplasm [GO:0005737]	rRNA (cytosine-2'-O-)-methyltransferase activity [GO:0070677]	cytoplasm [GO:0005737]; rRNA (cytosine-2'-O-)-methyltransferase activity [GO:0070677]	2.1.1.198	MKTLKVVATPIGNIQEISERAKKALQDCEVLFCEDSRVTRKMLDLLNIDCKQKKFVINNSFKEKQNLTFAEEFITNFKCCLVSDAGYPSLSDPGNEMINWIISKNKEIRIEVINGPSALMCGLITSGFKTTPLLFLGFLSHKQNQLKNYLSTYQNQKSTIVFFEAVHRLENTLETVKNVFKNNDVFIGRELTKLHESHYWFNTSENTLPDITLKGEFVIVIDNQNINHQTLSSNQYLVYEIKKLMDIGVKLKDACNYLAKKMHLKSSMLYTLFHESI	1996-02-01		PF00590;
>MMSYN1_0693 2=Generic	MIKKFSIKDTNVDQAYPFDFKFYKPKIEGMIILFSLVILPLVTVIFLNVFKKELNITDSRIGLIFQISSIVFTIIGGLIFWSRNPVSFWKSGVGILFGFPIFLQLFAIFFSLLANVFNVLKNNGVWTQIYNLLIQTVAEILIIIFAFNKISNLKNKVKQTLKENKKLLIPISIGFAVVAFIVGNTLYSLIISQLNLNLGESENQKSLVSPFQNDGIGKYIYMIIFIILTIFIAPLCEEIIARQALFTGVSNKVLSIITSSLYFGVLHISSGDVYNIFPYVIGGFFFSLAFSISKGNLTYSWFSHSIYNTISVVLIIASLYIK	P45613	Y715_MYCCT	Uncharacterized protein MCAP_0715 (ORF1)	MCAP_0715	Mycoplasma capricolum subsp. capricolum (strain California kid / ATCC 27343 / NCTC 10154)	336	CAAX-box protein processing [GO:0071586]	membrane [GO:0016020]	metalloendopeptidase activity [GO:0004222]	membrane [GO:0016020]; metalloendopeptidase activity [GO:0004222]; CAAX-box protein processing [GO:0071586]		MIKKSSIKKYFKTIKDSSIKDISVDQQYPFDFKFYKPKVEGMIILFSLVILPLITVIFLNVFKTQLNITDERLGLIFQLSSILFTLVGAIIFWSRNPMSFWKSGVGILFGFPIFLQLFGLAFGLLANLVGVFNNNNNNAWSDIYNLLVQSVAEILVIIFAFSKINNLKSKVKKTFKENKKLLIPIAIAFAIVAFFVGNTLYSLIITELKLNLGESKNQEGLVSPFKVQGITKYIYMVLFIILTVFIAPLCEEIVARQALFTGVSNKVLSIIVSSLYFGILHISSGDVYNIFPYVIGGFFFSLAFSFSKGNLSYCWLSHSFYNLISVVLIIASLYIK	1995-11-01		PF02517;
>MMSYN1_0077 2=Generic	MLKNIKLIVTDLDGTVLHHGKLANDIDKPILEKAIKNNIHVTIATGQPYKSAKPRADLFNIGEHVDLAVLANGALISKISNFEPVYVNKIDNAIVNKMVKKLTELNICTVIFTATASDVYWNNIPFEVDSMIKRNWFERFNKTICSTDGNFDFIDPVQIMIFVPLEKNQILEDWFKAEKLDEHLTSMRNHIETIPIYEFTNITATKGKAIKKMAEILNVDINDVLVFGDNMNDMTMFEEIPNCVAVENAVDPIKQKAKYITDTNINGGVGKFIEKYILN	P54947	YXEH_BACSU	Putative phosphatase YxeH (EC 3.1.3.-)	yxeH IP1B BSU39550	Bacillus subtilis (strain 168)	270		cytosol [GO:0005829]	magnesium ion binding [GO:0000287]; phosphatase activity [GO:0016791]	cytosol [GO:0005829]; magnesium ion binding [GO:0000287]; phosphatase activity [GO:0016791]	3.1.3.-	MYKLIAIDMDGTLLNDHHEVTEEVRDALHAAKAEGVKIVLCTGRPIGGVQRYLDELNLIEEGDYVIAYNGALVQNTHTNEVVSELSLGYDDLTSLYDLSLELKTPMHFFDSSNLYTPNRDISEFTVYESYVTQVPLHFRKIDEVPKDILIPKVMFIDKPENLSRVITSIPKDVREKYTMVRSAPFFYEILHSEASKGNAVRQLAQLLGIEQAEVMCIGDNGNDLTMIEWAGCGVAMANAIPEVLEAANFQTRSNNEHGVAHAIHELVLAK	1996-10-01	3.30.1240.10;3.40.50.1000;	PF08282;
>MMSYN1_0139 2=Generic	MLDQKKSQLLLDKIKQYQNIIITKHKQPDWDAQGSAIGLANIINDNFKNKTIYVVGSRISDDDSFFIDETNLSDEFVKNSLIITVDTATKKRVDFNRFDLSCDSFKIDHHINVEDYCKNDLIDDSSISNTQVISLWALENDLFISPTAAYNLYLGLLTDSNRFLYDKTNQTTFYVASKLLEAGANLKKANDFLYVSDLKLRQWVMYSFSKMKLTNTGIAYIVLLDEDLKDWDLSYEETKLALSAMSGIKEIKIWFTIIQVEDILKVSLRSRDFSIDKIANKYNGGGHRLASGAEISSLDQINDLINDLEQLIKGEQ	O34600	NRNA_BACSU	Bifunctional oligoribonuclease and PAP phosphatase NrnA (EC 3.1.-.-) (3'(2'),5'-bisphosphate nucleotidase) (EC 3.1.3.7) (3'-phosphoadenosine 5'-phosphate phosphatase) (PAP phosphatase) (nanoRNase)	nrnA ytqI BSU29250	Bacillus subtilis (strain 168)	313			3'(2'),5'-bisphosphate nucleotidase activity [GO:0008441]; exonuclease activity [GO:0004527]; nucleic acid binding [GO:0003676]	3'(2'),5'-bisphosphate nucleotidase activity [GO:0008441]; exonuclease activity [GO:0004527]; nucleic acid binding [GO:0003676]	3.1.-.-; 3.1.3.7	MKTELIRTISLYDTIILHRHVRPDPDAYGSQCGLTEILRETYPEKNIFAVGTPEPSLSFLYSLDEVDNETYEGALVIVCDTANQERIDDQRYPSGAKLMKIDHHPNEDPYGDLLWVDTSASSVSEMIYELYLEGKEHGWKLNTKAAELIYAGIVGDTGRFLFPNTTEKTLKYAGELIQYPFSSSELFNQLYETKLNVVKLNGFIFQNVSLSENGAASVFIKKDTLEKFGTTASEASQLVGTLGNISGIRAWVFFVEEDDQIRVRFRSKGPVINGLARKYNGGGHPLASGASIYSWDEADRILADLETLCKEHE	2009-01-20	3.10.310.30;3.90.1640.10;	PF01368;PF02272;
>MMSYN1_0400 2=Generic	MKKIALYLNPGFEEIEAVTACDVLKRAGILVDMVSTIDSLEVKGAHNIVIKANKLWKELNINYYDGMVLPGGSGVTSLFDNQTLIDNILEFNKQNKLIASICAAPQVIGQTKLLDNKTITHYPNCNFYLDKANVVLDKPFVVDNNFITGASAGSSMLFSLAIVEYLLGKEKKEEIYKNLVIFG	P47275	Y029_MYCGE	Uncharacterized protein MG029	MG029	Mycoplasma genitalium (strain ATCC 33530 / DSM 19775 / NCTC 10195 / G37) (Mycoplasmoides genitalium)	186		cytoplasm [GO:0005737]		cytoplasm [GO:0005737]		MKKILVIVYPEMNDVEYTNVMVVFSFIKTIQTTCYHHSLKKITASNGVVEVNNIVNTINLSEFDAVYIPGGIGATKHLDKDEKLLKTINYFKVNNLYLFAICDTPNVLFKHGIITKDEIYSSFPNPNLVMSENRSTAKVTVANKLITARSAGCALEFATVIVCTFLKDNTLNELVHKRLFGSEIKD	1996-10-01	3.40.50.880;	PF01965;
>MMSYN1_0872 2=Generic	MGLQVGIVGLPNVGKSTLFNAITNSKVEAANYPFATIEPNVGIVEVPDYRLDELFKIFNSKKRVATTIEFVDIAGLIAGASQGEGLGNAFLANIRQTDAICQVVRCFDDKEIMHVENSIDPIRDIEIINLELMLADQTTVKKRLDKILPKFKSGDKVAKVEYDLLNYLLDTLNKGILLNSLTLDEEQTDLLKSYQLLTSKPIIYVCNVSDTELLEDNDYVKKVRQFAEKSNSQVVKICAKIEEDLSEASKEEKIEFLKELGIKESGLDQLIRAAYDTLGLQTFFTAGPQEVRSWQFKKGWTAPKCAGVIHTDFLKGFIKADIYSINDLLVLGSEKAIKEAGKMRLEGKTYIMQDGDVCFFKFNV	P37518	YCHF_BACSU	Ribosome-binding ATPase YchF	ychF engD yyaF BSU40920	Bacillus subtilis (strain 168)	366		cytoplasm [GO:0005737]	ATP binding [GO:0005524]; ATP hydrolysis activity [GO:0016887]; GTP binding [GO:0005525]; metal ion binding [GO:0046872]; ribosomal large subunit binding [GO:0043023]	cytoplasm [GO:0005737]; ATP binding [GO:0005524]; ATP hydrolysis activity [GO:0016887]; GTP binding [GO:0005525]; metal ion binding [GO:0046872]; ribosomal large subunit binding [GO:0043023]		MALTAGIVGLPNVGKSTLFNAITQAGAESANYPFCTIDPNVGIVEVPDDRLQKLTELVNPKKTVPTAFEFTDIAGIVKGASKGEGLGNKFLSHIRQVDAICHVVRAFSDDNITHVSGKVDPIDDIETINLELILADMETVEKRITRVSKLAKQKDKDAVFEFEILSKLKEAFESEKPARSVEFTEEQQKLVKQLHLLTSKPILYVANVSEDEVADPSGNENVAKIREYAAGENAEVIVVCAKIESEIAELEGEEKQMFLEELGIQESGLDQLIKASYSLLGLATYFTAGEQEVRAWTFKKGMKAPECAGIIHSDFERGFIRAETVAYEDLLAGGGMAGAKEAGKVRLEGKEYVVQDGDVIHFRFNV	1994-10-01	3.10.20.30;3.40.50.300;1.10.150.300;	PF01926;PF06071;
>MMSYN1_0066 2=Generic	MDKKNIIIFSDLDGTLLYDDYIFSPKTIEVVEKLYKKGIYLVPITARTIKDLKQKASLLQIDKFKGIIVASNGAQIYDYKTDKIIFDKTLPKEFIKEMFNRYHNKFFAKMIFYSPNCCYVFAEGKNSKYWAHQVMGLKYISVDSPDQIDEPITHFYIVTNSKATPEENLNEYKYLMNNYADSYKVDSYNNRVFDISVKGVDKGCGVAEVMKYLNLDEKTTHSYGFGDGPNDFSLLKACTTGIAMKNGIIELKEIADDITDYSNDKDGVARYICDKILNID	P44447	Y003_HAEIN	Putative phosphatase HI_0003 (EC 3.1.3.-)	HI_0003	Haemophilus influenzae (strain ATCC 51907 / DSM 11121 / KW20 / Rd)	262		cytosol [GO:0005829]	magnesium ion binding [GO:0000287]; phosphatase activity [GO:0016791]	cytosol [GO:0005829]; magnesium ion binding [GO:0000287]; phosphatase activity [GO:0016791]	3.1.3.-	MMYKAVFSDFNGTLLTSQHTISPRTVVVIKRLTANGIPFVPISARSPLGILPYWKQLETNNVLVAFSGALILNQNLEPIYSVQIEPKDILEINTVLAEHPLLGVNYYTNNDCHARDVENKWVIYERSVTKIEIHPFDEVATRSPHKIQIIGEAEEIIEIEVLLKEKFPHLSICRSHANFLEVMHKSATKGSAVRFLEDYFGVQTNEVIAFGDNFNDLDMLEHVGLGVAMGNAPNEIKQAANVVTATNNEDGLALILEEKFPE	1995-11-01	3.30.1240.10;3.40.50.1000;	PF08282;
>MMSYN1_0371 2=Generic	MKVKNNFDHFYKPMTDEEIKADRKSFNRGRKSFINVIWKHMKINKKWAIGLLITAIFSALFAALNPLLMQQLQFAVEFEKTHQNFSNSWGLSWKVILAIWIVILVITAILTYIANLFGNELGKKIEISLRNELTRKLITTDIHYYSNKKTGEILTKVVSDTQIIGMQASVIPNIIFTAFFTMVFTLITLFITTSLYIGLFFISLFLMFGILFGLSFLPMRKLVFNLRKIITDINGDVTDRINTIKLIKANGTEEYEKTRFVQIHDVYYKKYKQISYFQSVMISILFFAINTVQILMTLIALWLYKNDITTLKTILGPMLICAGMLIGPIMQLLRAIIGMVQASTSAQRIDEITDATQLINNHSLDKKGIRIHKIEGNLVFKNVNFSYPDKPENVILPNF…	P45861	YWJA_BACSU	Uncharacterized ABC transporter ATP-binding protein YwjA	ywjA BSU37230	Bacillus subtilis (strain 168)	575	transmembrane transport [GO:0055085]	membrane raft [GO:0045121]; plasma membrane [GO:0005886]	ABC-type transporter activity [GO:0140359]; ATP binding [GO:0005524]; ATP hydrolysis activity [GO:0016887]; ATPase-coupled lipid transmembrane transporter activity [GO:0034040]	membrane raft [GO:0045121]; plasma membrane [GO:0005886]; ABC-type transporter activity [GO:0140359]; ATP binding [GO:0005524]; ATP hydrolysis activity [GO:0016887]; ATPase-coupled lipid transmembrane transporter activity [GO:0034040]; transmembrane transport [GO:0055085]		MLRQFFSYYKPYKTLFFLDFFSAIAGGLMELSFPLIVNYFIDTLLPGRDWGLIIATSIGLFAVYALSSALQYIVTYWGHMLGINIETDMRKSLFDHLQKLSFKFYDNNKTGTLMSKLTNDLMYIGEVAHHGPEDLFIAVMTILGAFGVMLFINWQLALLTFIIMPIVIWLALYFNKKMTKAFTTLNKDIGDFSARVENNIGGIRLVQAFGNEAFEKERFAVNNQRFRVTKLSSYKIMAKNGSISYMLTRFVTLFVLLCGTWFVIRGSLSYGEFVAFVLLTNVLFRPIDKINAIIEMYPRGIAGFKSYMELMETEPDIQDSPDSKDVSGLKGNIRYKHVSFGYDDHHNVLNDINLSIQAGETVAFVGPSGAGKSTLCSLLPRFYEASEGDITIDGISIKD…	1995-11-01	1.20.1560.10;3.40.50.300;	PF00664;PF00005;
>MMSYN1_0420 2=Generic	MKKLELLKNMITSGVNNLYNHYPQIDKLNVFPVPDGDTGTNMNLTATNGYNEVIDVEYESIGKFLSAFSRGLIMGARGNSGVIFSQIIKGLSLGMNNAKELSVSEWKSGFSKASEIAYKAVMKPVEGTILTVIRETSEKVSQLADDIDIKDFWKQVVKNANQSLENTPNLLPLLKEVGVVDSGGYGLVKFLEGIEYYVLNDQIVNKLDKLEVNNGGNVDMQIEEEFGYCTEAIVMLNDDWINKLQNSVIRDQLQIFGNTSIVVVVDNDILKVHTHSLSPGQVLQFLQQYGDFQTLKIENMNLQANKQVKNKDQKWKENSDIKTERKLINETAIISVVSSEKQKRYFEDELGIAFAINAGAKMNPSTEDFLQAIETVDAKTVFLLPNSSNVYLTAKQAEK…	O34751	YLOV_BACSU	Uncharacterized protein YloV	yloV BSU15840	Bacillus subtilis (strain 168)	553	glycerol metabolic process [GO:0006071]		glycerone kinase activity [GO:0004371]	glycerone kinase activity [GO:0004371]; glycerol metabolic process [GO:0006071]		MSIRTLDGRTFAEMILAGAQNLSQNASAVDALNVFPVPDGDTGTNMNLSMTSGAREVEQMDTDDIGKVGSALSKGLLMGARGNSGVILSQLFRGFSKNIETKKEINALEFAAALQAGVDMAYKAVMKPVEGTILTVAKDAAKKAMILAEKETDITALMTAVTEEAEASLNRTPELLPVLKEVGVVDSGGKGLLCVYEGFLASLKGETVPQKAVLPSLDDMVSAEHHKSAQSMMNTEDIEFGFCTEVMVRLDQTKREFDEGTFRQDLSQFGDSLLVIADESLAKVHIHAEEPGNVLNYAQHYGELIKIKIENMREQHTSIISQESKPADNETPPAKQPYGIVTVAMGEGIADLFKSIGASVVIEGGQTMNPSTEDIVDAVKSVNADTVFILPNNSNIIMA…	2009-11-03	1.25.40.340;	PF13684;PF02734;
>MMSYN1_0728 2=Generic	MNKPEIKLLILDMDGTSYYKMGPIIEKNIEPLKRIINKGVKVVFVTGRPVLAKLNSLKHHGLLVDHQLIAGYNAACIYDLSKDQILLSNPISTDQAKKVFDLVTSDKYKNSDIKIWGYVDDLKTVITNKWTQNPSDYHDETVFFDGQVLEYKDIKDDFNFKFFKLLGFNANKEFYDILVNELDFNIATNDNKLAEINKKNVNKKLAVEWFSNYFNIDLKNIAAIGDGMNDWEMINHVGYKVAIKNSVEPIKKIANIYIDKTAEQGAVEEFIKHYILGE	P54947	YXEH_BACSU	Putative phosphatase YxeH (EC 3.1.3.-)	yxeH IP1B BSU39550	Bacillus subtilis (strain 168)	270		cytosol [GO:0005829]	magnesium ion binding [GO:0000287]; phosphatase activity [GO:0016791]	cytosol [GO:0005829]; magnesium ion binding [GO:0000287]; phosphatase activity [GO:0016791]	3.1.3.-	MYKLIAIDMDGTLLNDHHEVTEEVRDALHAAKAEGVKIVLCTGRPIGGVQRYLDELNLIEEGDYVIAYNGALVQNTHTNEVVSELSLGYDDLTSLYDLSLELKTPMHFFDSSNLYTPNRDISEFTVYESYVTQVPLHFRKIDEVPKDILIPKVMFIDKPENLSRVITSIPKDVREKYTMVRSAPFFYEILHSEASKGNAVRQLAQLLGIEQAEVMCIGDNGNDLTMIEWAGCGVAMANAIPEVLEAANFQTRSNNEHGVAHAIHELVLAK	1996-10-01	3.30.1240.10;3.40.50.1000;	PF08282;
>MMSYN1_0029 2=Generic	MSKVLVLKTTAQADEVSNSVALTNRFLEEYKKFNPDDEIIIVDLNKDEVGTSILTSETFSTFYQQEVTKKYINLLKSVDKLVIACPMYNFSTPVTLKSFIDHVSVANETFSYKYSKKGDAIGLITNLKAQILGVQGAPLGWYPWGQHTQYVEGAMRFLGIEFNKTVLLAGVKVAPLLQLTPEQRVETIIDEVIEAARTF	Q6MUK2	AZOR_MYCMS	FMN-dependent NADH:quinone oxidoreductase (EC 1.6.5.-) (Azo-dye reductase) (FMN-dependent NADH-azo compound oxidoreductase) (FMN-dependent NADH-azoreductase) (EC 1.7.1.17)	azoR MSC_0029	Mycoplasma mycoides subsp. mycoides SC (strain PG1)	199			electron transfer activity [GO:0009055]; FMN binding [GO:0010181]; oxidoreductase activity, acting on NAD(P)H, NAD(P) as acceptor [GO:0016652]; oxidoreductase activity, acting on NAD(P)H, quinone or similar compound as acceptor [GO:0016655]	electron transfer activity [GO:0009055]; FMN binding [GO:0010181]; oxidoreductase activity, acting on NAD(P)H, NAD(P) as acceptor [GO:0016652]; oxidoreductase activity, acting on NAD(P)H, quinone or similar compound as acceptor [GO:0016655]	1.6.5.-; 1.7.1.17	MSKVLVLKTTAQADEVSNSVALTNRFLEEYKKFNPDDEIIIVDLNKDEVGTSILTSETSSTFYQQEVTKKYINLLKSVDKLVIACPMYNFSTPVTLKSFIDHVSVANETFSYKYSKKGDVIGLITNLKAQILGVQGAPLGWYPWGQHTQYVEGAMRFLGIDFNKTVLLAGVKVAPLLQLTPEQRVETIIDEVIEAARTF	2006-07-11	3.40.50.360;	PF02525;
>MMSYN1_0030 2=Generic	MAKDKKNTEVSINIEQIQPISKKDPDFEEMKSSKKPKKTKTIKSEPVLLEQMDQREYIVIPNDQKFEPGIKGLKQKQKLQKQLTNKYSKDILNKGHIITTQNYKPNLDKHIIELKNVQKSYITGDLETPVLKGIDIKLDKSDFIVILGPSGSGKTTFLNIISGLDKASQGDVFVLGSNLSLLKDSHMTKFRRRTVGFVFQQYNLLTNLTAKENAEVGENLSSKKNGMSIDEIFETIGMKDQMHKYPHQMSGGQQQRVSIARALAKNPDILFADEPTGALDEEMGRKVLEILVKVNKEYKTTVIVVTHNPNIAKIANTVIHIKNGIIDNLEHNANPADPQTIEWS	P47311	Y065_MYCGE	Putative ABC transporter ATP-binding protein MG065	MG065	Mycoplasma genitalium (strain ATCC 33530 / DSM 19775 / NCTC 10195 / G37) (Mycoplasmoides genitalium)	466			ATP binding [GO:0005524]; ATP hydrolysis activity [GO:0016887]	ATP binding [GO:0005524]; ATP hydrolysis activity [GO:0016887]		MDFFSLNKIIKPNQKFTSNEAEFLQIATDYLEESQNYLQKGLKQLKKEYKRSIIYNPNLEYKRFVKWKENFTETFESYYDRFFITKYNHYSLSLLFSFINEQIETVIASYNSFLNEHNKLAFNKVSFSFEKKLFEATQQFNNLEKNTAISDDLPLQFKVRTTQLKAQRERELKNLLNKIKLKNLSEKKQEILLNNWFNSNERLFLKNEVKKVNWLNSPRQKQQAAQIDDQNIIELKNVYKYITNGITTNAVLKGVDLAIKSHDFIVILGPSGSGKTTLLNIISGMDRASSGSVIVNGYNMICLNDRKLTKFRQKYVGYIFQQYGLLPNLTVRENIEIGANLQPDPSKRISIDALLEAVGMDSLQKKLPNELSGGQQQRVSIARAFAKNPLLIFGDEPTG…	1996-02-01	3.40.50.300;	PF00005;
>MMSYN1_0034 2=Generic	MLKQGVKWILKFKLQLIVIVVLTFIASSILTISFTTNKRLSSAYDQVVNNQKSPKFDSTYQITVGSKAKPEKGDPLFIPIFDFVDKQYTGFKDEGYDNFNLAFNDIYKNKDLLTITTSSQEFKDAWAKKKEVFEYKENLDDIKQLSKEQEQFDFAINDVFFNTMAELLSKNDPAIKNTVIGRYTLSNPNWYKHFYDKEKNIKSNWSEFIKDKQKIENLKKSNPDDLKTYFYSYYAFESLSQYFFKTIQTFLQNKDSELAQQSNNNKNEAHKYFYEFLFGKYFDNNKASYKEDYIANNNNLYTLTFDSTVSSSEFEKMNFLISSENKEQNSQDQNFFNELVKKGFKGILRPLQITYQNFGDQVDIKNVVQYSETQELRGFVSNSNIYSQNVKELPEIFKN…	P75613	Y080_MYCPN	Uncharacterized ABC transporter permease MG064 homolog	MPN_080 MP075 R02_orf1386	Mycoplasma pneumoniae (strain ATCC 29342 / M129 / Subtype 1) (Mycoplasmoides pneumoniae)	1386		plasma membrane [GO:0005886]		plasma membrane [GO:0005886]		MRNLIKNVFRSFRTAKIALIALTFLIFVAVGSFVLLNNTVNNFNASFQHVTEQGQLSNAIINERYDFGKLEFQKTSNDATSSAQPSVSTRSTLTAQKANGANSSFTLTLTPDSRTSFINNALQLKPDVYNSLVTVTFSYGSESDQTKKTQIEEQSKLIAANNLSRALQTDKELLVTGQLEQLKATFRTYKAINITDQGVFKKLIASEPTDQVNRLVLFDGHQLARSRQVEFNELFSQFTQVQAKGKDQLSTTLKNGNYEQLLQAIANNFGSSETELLKEIQDALKQTNSSTTLAQTQSSQQFSKLKNLFDSGSTFTNIAGKLTLQWMEGTNKKQLVIFDPSSYETVVAPGNWSYEQQQGKAVYQDINHWNRIKRLPFNEFEREFQKIDKRYKMLVDKIE…	1997-11-01		PF02687;
>MMSYN1_0039 2=Generic	MNKKKKKSTFWFWIILIVGFIILLSVISITSRGTTQNLTIEQLNSLFDQGKPFNNVVLQRNNIQGIDIITGWYNNGSGWTKFTVNTNPNAINGFSDAFKNFVWRSNTTRYTESSWFSLLSSLLPMLILILFYIGLFYFMAKGGAAGAGANGLFGMGKNKARREKSNVKFSDVAGIEEEKSELVELVDYLKQPAKYASAGARAPKGVLMEGPPGTGKTLLAKAVAGEANVSFFSIAGSEFEEMFVGVGASRVREMFNEAKKAAPAIIFIDEIDAVGRKRNSAIGTGTNEQTLNQLLVELDGFETNSGIIVMAATNRVDVLDPALLRPGRFDRVIQVSLPDIKEREQILKLHARNKKIDPSIDWHRIAERTPGFSGAQLENVLNEAAILMVREGKTVIGIN…	A9GAW6	FTSH3_SORC5	ATP-dependent zinc metalloprotease FtsH 3 (EC 3.4.24.-)	ftsH3 sce2762	Sorangium cellulosum (strain So ce56) (Polyangium cellulosum (strain So ce56))	602	protein catabolic process [GO:0030163]; proteolysis [GO:0006508]	plasma membrane [GO:0005886]	ATP binding [GO:0005524]; ATP hydrolysis activity [GO:0016887]; ATP-dependent peptidase activity [GO:0004176]; metalloendopeptidase activity [GO:0004222]; zinc ion binding [GO:0008270]	plasma membrane [GO:0005886]; ATP binding [GO:0005524]; ATP hydrolysis activity [GO:0016887]; ATP-dependent peptidase activity [GO:0004176]; metalloendopeptidase activity [GO:0004222]; zinc ion binding [GO:0008270]; protein catabolic process [GO:0030163]; proteolysis [GO:0006508]	3.4.24.-	MNSWFLQVSKRLGPAGRRLWLLGFMGVVLAVTLGLALRAARESATQRTATYTELLQIAQAGQATAVEVSGDRFLVRQAGGAVVTAVVDEPTLRQELVSRFAGAGASVDFASREDPSRAASAVLPVVVLAAVGFALFTVSRRRSPKVFSDVKAGAARAAVRFADVAGMHEVKQELAETVEFLKSPDRFARLGGRPPRGVLLTGEPGTGKTLLARAVACEAGVRFLSASGSSFQEMFVGVGASRVRALFAEARKSAPCIVFIDEIDAVGRARAKGHGDSASAEHDQTLNQLLVEMDGFDHETGIVVIASTNRADMLDPALLRPGRFDRKVTVPLPDVRGREEILNVHAGPIPLQGEVDLSYIARGTPGFSGADLANLLNEAAILAAREGADAVDPTHIDRA…	2010-11-02	1.10.8.60;3.40.50.300;1.20.58.760;	PF00004;PF17862;PF01434;
>MMSYN1_0167 2=Generic	MKNVILSIKDLVVKFRVRSKVLTSIRNISFDIYDGETVAIVGESGSGKSVLTKTLTNMLESNGYIANGSIMYYPNKATRENESAVFKKDTDLVEFHKNSLESESRKGIKKYNNKKIKDALLTIKELEESTIESLNLKIDELQQKADLLKKYEFTNSTKKLVKRNEYLEQIKQLKEQIEWKKDPKKLDFEIQQLEKTIQTAKKEIYNFKTVNIYKKFRYFQIINLINKVNNNQLEDINKLEPHIKWLDEIEYKNNFESLALEILYDIRSNQTKKLDQEKLETLKELWDFIKRFNFWIKRSTDKNLQHLRGGTIATIFQDPMTSLNPLLSVGYQISEVLRNHSKLNRAEAKVEAINLMKRVGIPNAEKRYKDLPGKYSGGMRQRVVIAIALACRPKVLICD…	P75551	OPPF_MYCPN	Oligopeptide transport ATP-binding protein OppF	oppF MPN_218 MP613	Mycoplasma pneumoniae (strain ATCC 29342 / M129 / Subtype 1) (Mycoplasmoides pneumoniae)	851	peptide transport [GO:0015833]; protein transport [GO:0015031]	plasma membrane [GO:0005886]	ATP binding [GO:0005524]; ATP hydrolysis activity [GO:0016887]	plasma membrane [GO:0005886]; ATP binding [GO:0005524]; ATP hydrolysis activity [GO:0016887]; peptide transport [GO:0015833]; protein transport [GO:0015031]		METKKQKQNPLVNVKALSMLFKVRGSFFKALDEIDFTVNEGDFFGVIGESGSGKSTTGKCLIRLNIPSGGKVEIANHLISGKKLTRENDHWLKQNVQMVFQDPYSSLNPTKNVLTVISEPLVITKTVYGEVKEYLKTLAKLSFKTKKELLREDFELETQFYEKFFSKVLFHLETTINKFALLQESNNNSSAELAQTILGHTDDLIEALRQEFGLVYEFSSSQSEPLQKALKDKQETLAQDTIDKLKQELYTTQQKAKVSTQAFATWQKLQQTKQNLKAYRAQMAEELQNKPRIYLNAWLLTTKNYIKDSRQNTQLTDDVFAFSYNDMVDKKRRLVLVLSEYYKALPYFYDNWIHQNADRFDELTNAVFFDLIDVVIALNRDFANVESDAKAELIRFVQF…	1997-11-01	1.20.5.1700;3.40.50.300;	PF00005;PF08352;
>MMSYN1_0168 2=Generic	MIKKKNEAILKVRDLLIEFGNGRNKLKAVKGVTFDVYKGETFGLVGESGSGKTTIGRAIIGIQPISDGAIYFENKLLRGKSPDVYKINQKIARHLYIMQQNQLTTSLSLNDYSNEFKRVYYKYVQSKFFDFKTQELKDYEDGKSRIIKEGVNLNTTKLVSVKKNANLSIVIQAITDNLKRLLKIIRLQEKASRITKNISKHTSVKVELQDAINKYQDFVHDSILKVKDLENTIYNTLQEMLAIRNDVNEGKYTSVTKFFDQMGSRLKLVIKSQKLITPQLEDASHDQLMNLALTCPKYKNNYYLKKLKQRIEYLNLNNKTKLAQEYESVIQTVENSDFYDNLKTAEIFKSPNKKELKENKKDMQMIFQDPSSSLNERMAVEEIIKEGLDNFPELYSNDE…	P47326	OPPF_MYCGE	Oligopeptide transport ATP-binding protein OppF	oppF MG080	Mycoplasma genitalium (strain ATCC 33530 / DSM 19775 / NCTC 10195 / G37) (Mycoplasmoides genitalium)	848	peptide transport [GO:0015833]; protein transport [GO:0015031]	plasma membrane [GO:0005886]	ATP binding [GO:0005524]; ATP hydrolysis activity [GO:0016887]	plasma membrane [GO:0005886]; ATP binding [GO:0005524]; ATP hydrolysis activity [GO:0016887]; peptide transport [GO:0015833]; protein transport [GO:0015031]		MENQNTKKPLVNVKALSMMFKVRGTLFKALDEIGFTVNEGDFFGVIGESGSGKSTTGKCLIRLNIPSGGKIEIANHLLSGKKLTKENNQWLKQNIQMVFQDPYSSINPTKNVLTVISEPLVISKTVFGETKQYLKSLQKLSFKVKKTLLRNDIELETKFHNNFFKTVIKQINESLFNFEDLDYKDLKPSHLRQRIINETDKFIEKIRSEFALFYDFYANQSVPLQKALDDANSSLTPSSVIELKNQLKALQKQAKISKAAWDILQALKQNQKELKDYENYVHFELQKKPRIYLNTWLLTTKSYIKDSKQNMQLTDDIFAFSYNSMVDKKRNLVLILSKYYKLLPYFYDQSVFDNADQFDEIANLIFFDLVETLLGVTSLFNDALAADKVPLIKFAKFLN…	1996-02-01	3.40.50.300;	PF00005;PF08352;
>MMSYN1_0196 2=Generic	METKNLKDNNVIENKIINQDELEHVIETIEKQKKRESARLKVKDINHYLSKTKLFHFTKDKVWPILAPFILVMVILVILPLVSILIYAFIQPADGITLFKISFEKFVKLFTSNGILYSLFLSILYAIVAGMLCVLIGYPIALMMAQMKSKILARNMWVIVTMPMWISMLLKVLGLQTLFYLLADFAIGTPIAIIIGMTYMFLPFAIAPIYDSLESRQTDLEEAALDLGASKFRTFWSITLRSSMPGVLTAFSLVLVQAATSLIVVHYMGGGRIYLVSAAIESYFFQGNDFGYGAAVSVVLAILVFGLMLVMKLISNKFEMKGNKRKWKNS	P75058	POTB_MYCPN	Spermidine/putrescine transport system permease protein PotB homolog	potB MPN_056 MP098	Mycoplasma pneumoniae (strain ATCC 29342 / M129 / Subtype 1) (Mycoplasmoides pneumoniae)	286	transmembrane transport [GO:0055085]	plasma membrane [GO:0005886]		plasma membrane [GO:0005886]; transmembrane transport [GO:0055085]		MKLSKKYLLAVPFFVLMVIFFVVPMAWIIVSGLQNENGASITEKYQPLVGGYSFFQSFWTSLWTATVTVLVALLVAFPFCYFLSQSKNKVFRSFVIALATAPIWSSFLIKLIGLKTLLDLVLGLALNRVGDNNLTFGSGYTLIGMIYLFTPFMFLPLYNNFCILPKNLILASQDLGYNWITSFIKVVIPFSKTAILSGIALTFFPSLTSVAIAQFLDNSNQNNTLGNYVFTLGNNGYDSAIERGRASGAIIIAALITFAFYFVVIFAPRIVRLIQTKCLKYRRVNV	1997-11-01	1.10.3720.10;	PF00528;
>MMSYN1_0197 2=Generic	MENNILELRNVTKEYDGQVVLKGISFNVKEGEFITLLGPSGCGKTTILKIIGGSQKPNSGEILFEDKNLIPIPINKRQFNTIFQSYALFPHLNVFDNVAFGLTIKKTKKDIIEREVMRQIRQVGLEGYENKKIDELSGGQKQRVAIARALVMKPKVLLLDEPMAALDVKLRKTMQEELKRLQQDIGITFIMVSHDQEEALSMSDRIVVMNQGTIQQIGTPEEIYNEPENAWVANFIGSSNIITDGIFLEDNKIKFDGKVFECIDTNFGENESSIDIIIRPEDIIIKNPNNGFFNAKVIKTTFKGIHWEVVVETSKKRQWIIHTINEYDIDQQVSIKWKPANVHVMWKEVDN	Q2SSS4	POTA_MYCCT	Spermidine/putrescine import ATP-binding protein PotA (EC 7.6.2.11)	potA MCAP_0202	Mycoplasma capricolum subsp. capricolum (strain California kid / ATCC 27343 / NCTC 10154)	351		ATP-binding cassette (ABC) transporter complex [GO:0043190]	ABC-type putrescine transporter activity [GO:0015594]; ATP binding [GO:0005524]; ATP hydrolysis activity [GO:0016887]	ATP-binding cassette (ABC) transporter complex [GO:0043190]; ABC-type putrescine transporter activity [GO:0015594]; ATP binding [GO:0005524]; ATP hydrolysis activity [GO:0016887]	7.6.2.11	MENNILELRNVTKEYDGQVVLKGISFNVKEGEFITLLGPSGCGKTTILKIIGGSQKPNSGEILFEDKNLIPIPINKRQFNTIFQSYALFPHLNVFDNVAFGLTIKKTKKDIIEREVMRQIRQVGLEGYENKKIDELSGGQKQRVAIARALVMKPKVLLLDEPMAALDVKLRKTMQEELKRLQQDIGITFIMVSHDQEEALSMSDRIVVMNQGTIQQIGTPEEIYNEPENAWVANFIGSSNIITDGIFLEDNKIKFDGKVFECIDTNFGENESSIDIIIRPEDIIIKNPNNGFFNAKVIKTTFKGIHWEVVVETSKKRQWIIHTINEYDIDQQVSIKWKPANVHVMWKEVDN	2007-05-01	2.40.50.100;3.40.50.300;	PF00005;PF08402;
>MMSYN1_0215 2=Generic	MTQSIIALDIGSKTIGLAYSSGVIASSLDTIRFEEYNFNQGLKQLDSYLKKYNPSIIVVGYPKNMNNTIGERAEMVDYVIEMFLDMYKNFNEDQIIKIDERRTTKIAKNILIQANLTREKQKKYKDSLAAQLILELYLESRKL	Q6MTZ0	YQGF_MYCMS	Putative pre-16S rRNA nuclease (EC 3.1.-.-)	MSC_0255	Mycoplasma mycoides subsp. mycoides SC (strain PG1)	143	rRNA 5'-end processing [GO:0000967]	cytoplasm [GO:0005737]	nuclease activity [GO:0004518]	cytoplasm [GO:0005737]; nuclease activity [GO:0004518]; rRNA 5'-end processing [GO:0000967]	3.1.-.-	MTQSIIALDIGSKTIGLAYSSGVIASSLDTIRFEEYNFDQGLRQLESYLKKYNPTIIVVGYPKNMNNTIGERAEMVDYVIEMFLDMYKNFNKDQIIRIDERRTTKIAKNILIQANLTREKQKKYKDSLAAQLILELYLESRKL	2005-04-26	3.30.420.140;	PF03652;
>MMSYN1_0298 1=Unknown	MQKDKLLKAIGMAYTSNNLITGFRLLEEIKLKKVKFVILSSDMGLAQQKKYINKCLSRNIECVFNVLTKQELAKACGKDILVAIGLKDDNFIKLIKSNL	P32729	YLXQ_BACSU	RNA-binding protein YlxQ	rulQ rplGA ylxQ ymxC BSU16620	Bacillus subtilis (strain 168)	100	ribosome biogenesis [GO:0042254]	ribonucleoprotein complex [GO:1990904]; ribosome [GO:0005840]	RNA binding [GO:0003723]	ribonucleoprotein complex [GO:1990904]; ribosome [GO:0005840]; RNA binding [GO:0003723]; ribosome biogenesis [GO:0042254]		MSGMEWFPLLGLANRARKVVSGEDLVIKEIRNARAKLVLLTEDASSNTAKKVTDKCNYYKVPYKKVESRAVLGRSIGKEARVVVAVTDQGFANKLISLLD	1993-10-01	3.30.1330.30;	PF01248;
>MMSYN1_0302 1=Unknown	MQKEYIKELMLNRKSARDFDLNKSISDQDLEIILTSMRMSPSAFNLMNLRLLIIDRNCSFKTELSPLFYNQLNFINADKVILFVSDKTNKILNHTIDKTVNKMFNETQAEIANKFKKNVVSATSQLAQINELDNWSKTTAHITAGIATIAAASLNIDSCIIGGFNAKVLETFFIQKNYLSEDEQIVLTMSFGYMSKSIKPKPKIRIDENEYITFVK	Q01234	NFSB_ENTCL	Oxygen-insensitive NAD(P)H nitroreductase (NR) (EC 1.-.-.-)	nfsB nfnB nfsI	Enterobacter cloacae	217			oxidoreductase activity [GO:0016491]	oxidoreductase activity [GO:0016491]	1.-.-.-	MDIISVALKRHSTKAFDASKKLTAEEAEKIKTLLQYSPSSTNSQPWHFIVASTEEGKARVAKSAAGTYVFNERKMLDASHVVVFCAKTAMDDAWLERVVDQEEADGRFNTPEAKAANHKGRTYFADMHRVDLKDDDQWMAKQVYLNVGNFLLGVGAMGLDAVPIEGFDAAILDEEFGLKEKGFTSLVVVPVGHHSVEDFNATLPKSRLPLSTIVTEC	1993-07-01	3.40.109.10;	PF00881;
>MMSYN1_0327 2=Generic	MKHWQELTIDQFSGPIELLWLMIKEKKLDIIELSLIEIVDQYLAYIKQNQQLDIEIASEYLIIASQLIELKSRHLLFKDQQVDQEQVVDYDDLVYQISQYNQIKEISDRLFNAQEAYLQTFSKKRSKQNFKKDLVFENPDPLIDLNDLDLDKLTEIFYSVITNSNAFKYQADFDLETEIYQTLTTPSLTVHEVILDVVNKITSQKLKEWKLEELLEILELNLKNFVVIFLAVLDLVRYQILVIDSIDDQIYISLRKEVIENENLIAQQLEVIANESTI	Q043U7	SCPA_LACGA	Segregation and condensation protein A	scpA LGAS_0886	Lactobacillus gasseri (strain ATCC 33323 / DSM 20243 / BCRC 14619 / CIP 102991 / JCM 1131 / KCTC 3163 / NCIMB 11718 / NCTC 13722 / AM63)	247	cell division [GO:0051301]; chromosome segregation [GO:0007059]; DNA replication [GO:0006260]	cytoplasm [GO:0005737]		cytoplasm [GO:0005737]; cell division [GO:0051301]; chromosome segregation [GO:0007059]; DNA replication [GO:0006260]		MNNADELTLDLPNFTGPLDLLLHLIRSQKIDIYDIPIAKITGQYLANLARWQTLDLQIAGEYFVMASTLLRIKSQYLLPKNDFVEEDQYQEDPRAELVEQLVQYSVFQRIAEYFKKRDEEMPITVAKDPSVSPKKKVEPLPLGEITSDELANTFKVVLERFKLRKPQVGQIEVHEASIEEMTTFLKDKLHHRKSTSFFDCIKNFQDLDQVIGLFLAVLELCRDHKILVKQNRDFGDLELEKVETNGK	2008-02-05	6.10.250.2410;	PF02616;
>MMSYN1_0350 2=Generic	MTKKELIEEIIINENISKVDAEKVVNRIFQTISKHLIDGKEVSVAGFGKFVISERASREGVNPSTGEKIVIPASRSARFKPAKQLKESLM	P43722	DBH_HAEIN	DNA-binding protein HU	hup hupA HI_0430	Haemophilus influenzae (strain ATCC 51907 / DSM 11121 / KW20 / Rd)	90	chromosome condensation [GO:0030261]	cytosol [GO:0005829]	DNA binding [GO:0003677]; structural constituent of chromatin [GO:0030527]	cytosol [GO:0005829]; DNA binding [GO:0003677]; structural constituent of chromatin [GO:0030527]; chromosome condensation [GO:0030261]		MNKTDLIDAIANAAELNKKQAKAALEATLDAITASLKEGEPVQLIGFGTFKVNERAARTGRNPQTGAEIQIAASKVPAFVSGKALKDAIK	1995-11-01	4.10.520.10;	PF00216;
>MMSYN1_0372 2=Generic	MSKVKKVYTKIKKKWSFDNKGKFTFKKFSLFIRMNVEIAKQNPLLFFGVVFFTSLDAIFSAMLPLFSSKVINTLVENNTQWLFNWMELNSTGWLYVIGINLLIIIICEYFTNFTVALYSAQIEVMQRLKILKALTDQDVDFYFDHVSGNILTRLVGDTQFLALGVQQFLTNLIYALSGSITAIIIMYSQNLIMIATLALIYLLVANLFCIGFFIDMRRKLILAFDVKRETDADMTDRINNISLIKASGTEEFEIKRLEEKNQNYEDGLTKFTYSSALLNTSLTFVIQLLIPIIFIIIAVQYLTNSQSSNNLGAEIALIFPLLSTLIGGIAILLPSLRSATAASNAANRISELTDPKPMIHSNLKGYKIDKIDSIVFDNISFSYPKKPERIVIPPTYLTF…	Q8K984	MDLB_BUCAP	Multidrug resistance-like ATP-binding protein MdlB (EC 7.6.2.2)	mdlB BUsg_465	Buchnera aphidicola subsp. Schizaphis graminum (strain Sg)	580		plasma membrane [GO:0005886]	ABC-type xenobiotic transporter activity [GO:0008559]; ATP binding [GO:0005524]; ATP hydrolysis activity [GO:0016887]	plasma membrane [GO:0005886]; ABC-type xenobiotic transporter activity [GO:0008559]; ATP binding [GO:0005524]; ATP hydrolysis activity [GO:0016887]	7.6.2.2	MDHLIQFWPILKRLIIYAIPWKKKIILAFFLLLSGATSEVLGPILISYFINNILSQHQLNFQLILIIIVIFIMLQILAVFFNYFQSILFNKIAVGIVNKLRNDVMKAALNQPISEFDSQPIGQMISKVTNDTEVIKELYDTVGPTFFRSITLIIIILFAMFTLEWHMAIITIFIIPLVIIVMSIYQYYSTPLLRNVRYYVANINNKFNETINGMNVIQQFRQQTRFENNIKESSELHYLARMKILKLDGFLLRPLLSLLSALVLCSFMFLFSYFSIGVYEVGVLYAFITYLGRLNEPLISITIQQSILQQAIVAGERIFSLIDSPKQKYGNNEEEIKSGKINIKNLSFKYKESGENILNNINIYIPSKSFVAFVGQTGSGKSTLANLLMGYYPIKHGKI…	2002-11-08	1.20.1560.10;3.40.50.300;	PF00664;PF00005;
>MMSYN1_0389 1=Unknown	MNSIFKINISKEIFKIANLKCIKIAWILQNINNFKKAVEWNKTKKYFFNIDHDLESEDDFSSDSTSINLFEEYTNTDLKTEQERAEFLKKWESFFNSDDGFRLDEFKGDAIEDGLEFGKKVIEYFDLKQIKEYPNKLTKDFNDTANIYDAVNQTKELLKNHQDQYVYLYEPAFEFDNFNLKVKCDVLKLNGDNHVEIIEAKATSKVKKEHFWDLVYQVYVLERNGFIVDNIAIARLNKNYLRDYDSNVDFDLKTSIEEFASQYKDINFDQAKKIVDNIDDLDLGFKNIDEIDDLDLNKLIEIDYFTYGQAKTRNTLIEDYKNLINVVDIDELFLKIAYMLRLDENQIIEIFKNDSCYLHYDKKGKNWIKWTREISDYKACQHVLDWFDEKAPNFWHFGG…	P75234	Y544_MYCPN	Uncharacterized protein MG366 homolog	MPN_544 G12_orf664 MP298	Mycoplasma pneumoniae (strain ATCC 29342 / M129 / Subtype 1) (Mycoplasmoides pneumoniae)	664						MLTKAFFLKNFDRSKELIPLSYADVFGAASQLLKKHHKQVDTEIDVQEDLIEDPVFEIDILELLNEAPELLFDSKNPRVKEAQIIIEKAKKDIASYFHLDNILDTDNLGLKATVTEKIQFTEKQIEAAVQNKKAAIIFKPVFTVNQCLIQPDAVVVHANGLCEFVVIKATTNTKRKFILEIIYDFLLFEKLGKYKLVNYYFCIVNYELKNKHNVSFFLNTEIKTAKNSSTSKTKEEQVLYGHLPFNDPKKIAYIHSKKSGGVNGFLLVKLVDNIIRSGVTNLEQIISFVFRELNAPSIRSLKQIISEVAKVQLDFWNIIDDVKQHQELQDNQITFNYSDAFNSFWNNYLLRNLIKLVFAYKYSEIFRLSGKLAKWDEVVEAYKENKSVKIDGFLYELNQ…	1997-11-01		PF11074;
>MMSYN1_0398 1=Unknown	MKKILIGLSTFSLLVSSSSIVSCTITYQFKNNYLDQLKMILNTSSIAAQSIILSDKNTTNISTDYSLKTFSQTKINDLYKNEEKKLADKYVIDKKATYEYQFKSMFLSLENQKWTETLKKITTIDKNNQTTNLDLAWNDQNTKTTDNNIFKTLSLASAGFNFLFSGDFTPNQQGDLINNFLSNQFGLLESTVFKDNQFSNLIDQLNNIDNNQFYNLTNSLLTQPEWLNSDKENNLTKKTLKEILESSSKKLWDQILPKDGKQDFKIDWSKVFKPLIDLLKAFSIYYEQVEQRSDKNLTYQTIDPLHLFIKEKTNSEFLYEVLNTDLQTIYKNKSEDQIKQEINSINLKKIISFLKNTLVFDKEDKHGYKFQKFVVILLGSASQKESQNDITNNFLLKPF…	P15892	ORF1_SPV1R	Uncharacterized protein ORF1 (Gene 1 protein)	ORF1	Spiroplasma virus SpV1-R8A2 B (SpV1) (Spiroplasma virus 1)	715		host cell membrane [GO:0033644]; membrane [GO:0016020]		host cell membrane [GO:0033644]; membrane [GO:0016020]		MKKSLSLFAIFILTFLGLVIPFITLTAFRPLNEEQYTLKQESSTGKGINETDFINTMFLRSSFFENWSETNYFINPTLKTSKNLLFNDKWYLDFLQDSYSTGVVYDKPGEIFLNYYRQWHSLKNKYMVEKFYDVKKENFLNDLTDFIYAFAVKYKMFDVSKEIVENVDRYKENHYPRVKLKQDNWKLITDYNWLKDNFDNKYYFVIWKQSYSKEWEIMKFKHNMRYDMKIESYIKNNSFKGLYRWDGDGEPQTPTIDKNTGEITDWNSYQQSRVKQFIDLSLYSVLQENIRVQQGGSADYENPNKVGTKRIIFDFETVDELDVKNIKKAIYRMILTVDEANLIISGSLELNNINNDDLSFNFSFMRTGMGEVFNFNGSIYSSLNSKDLKYYQQFSGQFD…	1990-04-01		PF12461;
>MMSYN1_0399 2=Generic	MKRITSFLLLLKQGLKGVFKFKIQFIIILLLSFLASFILSTSLTLTSRINKTYNNIVNNVNKFDYSSTNEIRTYRIDRNNSTTDRSVIALLDLVNNSNSYYNQSSNNKNTSYLNFILNKKNLTSNFDNKTILTELFENKEFIELFTTINGKDTNWIWENIWLWQLSLYFNKFIYHSYDQFLKNNKDYSYLKNTVIGKYLSNSFKDKNEFLNDAKVLENLKFENIKNNFNVKEFKNTFNKQIQNKELFSYIYISGMSLFQHIYRNIYLPYFSDFKITNNNKIGNSFYTFLTGNKLNNINDSQADKWIINDKNKSYLTEFELNKTTIDKNDNSVLIKTESKDDIKKLVLEKGFKGNTDLVLSTIDSNNKVQSISPIINDSSFFKLLFFNGNGTSLTNVVTV…	P75613	Y080_MYCPN	Uncharacterized ABC transporter permease MG064 homolog	MPN_080 MP075 R02_orf1386	Mycoplasma pneumoniae (strain ATCC 29342 / M129 / Subtype 1) (Mycoplasmoides pneumoniae)	1386		plasma membrane [GO:0005886]		plasma membrane [GO:0005886]		MRNLIKNVFRSFRTAKIALIALTFLIFVAVGSFVLLNNTVNNFNASFQHVTEQGQLSNAIINERYDFGKLEFQKTSNDATSSAQPSVSTRSTLTAQKANGANSSFTLTLTPDSRTSFINNALQLKPDVYNSLVTVTFSYGSESDQTKKTQIEEQSKLIAANNLSRALQTDKELLVTGQLEQLKATFRTYKAINITDQGVFKKLIASEPTDQVNRLVLFDGHQLARSRQVEFNELFSQFTQVQAKGKDQLSTTLKNGNYEQLLQAIANNFGSSETELLKEIQDALKQTNSSTTLAQTQSSQQFSKLKNLFDSGSTFTNIAGKLTLQWMEGTNKKQLVIFDPSSYETVVAPGNWSYEQQQGKAVYQDINHWNRIKRLPFNEFEREFQKIDKRYKMLVDKIE…	1997-11-01		PF02687;
>MMSYN1_0408 2=Generic	MLSFRLHQVAKLINNSTTIADIGTDHAYLPIYLVQNNKTKIAYACDINQKPLKIALKNVEKFGLTDQIFTILSNGLEFVKNKEILNIDYVTICGLGSQTILEILKNDHQKISNYIICSNTSVKNLRLWAVSHNYLIKYESFIYEDDHYYWLIEINKNKFSDHLEELEIEFGSKQFFNKNSLYISYLENEISNLNKISNQINPNNIKYLEIQNRINKIRKYIDVIR	P54471	TRMK_BACSU	tRNA (adenine(22)-N(1))-methyltransferase (EC 2.1.1.217) (TrMet(m1A22)) (tRNA(m1A22)-methyltransferase) (tRNA(m1A22)MTase)	trmK yqfN BSU25180	Bacillus subtilis (strain 168)	238	tRNA methylation [GO:0030488]	cytoplasm [GO:0005737]	tRNA (adenine-N1-)-methyltransferase activity [GO:0016429]	cytoplasm [GO:0005737]; tRNA (adenine-N1-)-methyltransferase activity [GO:0016429]; tRNA methylation [GO:0030488]	2.1.1.217	MNELKLSKRLQTVAEYIPNGAVMADIGSDHAYLPCYAVLNHKASGAIAGEITDGPFLSAKRQVEKSGLNSHISVRQGDGLEVIKKGEADAITIAGMGGALIAHILEAGKDKLTGKERLILQPNIHAVHIREWLYKERYALIDEVILEEDGKCYEVLVAEAGDRDAAYDGISLSAGMLVGPFLAKEKNAVFLKKWTQELQHTQSIYEQISQAADTEQNKQKLKELADRMELLKEVIDHG	1996-10-01	1.10.287.1890;3.40.50.150;	PF04816;
>MMSYN1_0430 2=Generic	MKNNLLEKTLELSELFKIYKELLTDKQKQYFELYIDEDLSLSEIADEFNISKTAVYDSISKTSKLLFNLETKLHLKQKQDLLISLINKIETNQIDEKQFIKSLKEVIWWKY	O05290	P13_MYCMY	Probable UPF0122 protein (p13)		Mycoplasma mycoides	113						MKLKNNLLEKTLELSELFKIYKELLTDKQKQYFELYIDEDLSLSEIADEFNISKTAVYDSISKTSKLLFSLETKLHLKQKQDLLISLINKIETNQIDEKQFIKSLKEVIWWKY	2000-12-01	1.10.10.10;	PF04297;
>MMSYN1_0431 2=Generic	MKVLMIGDVYAKPGREMLEKHLKNIVDQNQIDFIVVNGENTTHGKSICKKHYDFYKSLNVDVITSGNHIFKNAEVLEYIKTTNDLLKPLNMSKHTPGNGNVIVNKNKKKIAVVSLMGQSFMDAVNNPYDALDEFLKTNTDFDILLVDFHAESTAEKIAFAFNYDGIITAFVGTHTHVMTADERLLPNKTAFISDIGMTGVIDSIIGVEVNDVIKRAKTGLPVKFNIATGKCWLNAVIIEIDDKTNKATSIKRLTIKD	O31775	YMDB_BACSU	2',3'-cyclic-nucleotide 2'-phosphodiesterase (EC 3.1.4.16) (Global regulator YmdB)	ymdB BSU16970	Bacillus subtilis (strain 168)	264		cytoplasm [GO:0005737]	2',3'-cyclic-nucleotide 2'-phosphodiesterase activity [GO:0008663]; 2',3'-cyclic-nucleotide 3'-phosphodiesterase activity [GO:0004113]; metal ion binding [GO:0046872]	cytoplasm [GO:0005737]; 2',3'-cyclic-nucleotide 2'-phosphodiesterase activity [GO:0008663]; 2',3'-cyclic-nucleotide 3'-phosphodiesterase activity [GO:0004113]; metal ion binding [GO:0046872]	3.1.4.16	MRILFIGDVVGSPGRDMVKEYVPKLKTKYKPHFTIINGENAAHGKGLTEKIYHSLIQSGADAITMGNHTWDKKEIFDFIDDVPNLVRPANFPEGTPGKGITYVKANGKELAVINLQGRTFLPPLDDPFLKADELIAEAAKRTPYIFIDFHAEATSEKLALGWYTDGRASAVVGTHTHVQTADNRILPKGTAYITDVGMTGPYDGILGMDRETIIKRFKTNLPVRFTVAEGKTTLSGVVIDIDDQTKKAVKIERILINDDHMFFE	2009-01-20	3.60.21.10;	PF13277;
>MMSYN1_0437 2=Generic	MKKVKDINIEDHLIDTILRIERVIVSTGSSGNNYLILHLADSTGRIEARKWVVSEKDKQLLKPNTIVLLKDTIVHEYRNILQLKVEDYQVIDEKDLLKYNLNKTDLYITAPLDIKTSYLELISLLNSINNQTYKTITLNLIEKYKKEFLTFPAAMSIHHNVTSGLFWHSYTLVKNVLNLKENYFYANIDWDLLICGAILHDIGKVIEISDVNGSDYSLEGKLLGHISIGNAEINKLADKLNLYKDQNNKINKEITLLQHMILASHGKKEFGSPIEPVLIEAVILSALDDLDAKVYKINDELSKIEIDNWTQKITSIDNKMFYKHKK	Q8CUG1	YHAM_OCEIH	3'-5' exoribonuclease YhaM (EC 3.1.-.-)	yhaM OB1146	Oceanobacillus iheyensis (strain DSM 14371 / CIP 107618 / JCM 11309 / KCTC 3954 / HTE831)	317			3'-5'-RNA exonuclease activity [GO:0000175]; DNA binding [GO:0003677]	3'-5'-RNA exonuclease activity [GO:0000175]; DNA binding [GO:0003677]	3.1.-.-	MKNGIAFRTIGEEFDGFLLIKESTRGTTSNGKPFLTLILRDASGEIEAKLWDATKDDEETLIPEQIIQVTGEINQFRGKHQLKILSIRLSQPMDNVQVTDFLGKAPMEKEELAEKLTEAIFEMENPKIQRLVRAFIKKYQEELLTYPAATKNHHEFASGLAYHVVSMLAIGKELHKLYPEINRDLLYAGIILHDIGKIKELSGVVSTTYTLEGKMLGHIPMMVEEIGLMANELQIEGEEVLILKHLVLSHHGKAEWGSPTPPLVREAELLHLIDLIDAKMNMLGRALEKIQPGEFTERLFAMDNRAFYKPNFEENEG	2005-08-02	1.10.3210.10;2.40.50.140;	PF01966;PF01336;
>MMSYN1_0439 1=Unknown	MKKLLTILGSILLSAGTTTVAVACTTKNDKFDKPSITDELSQKIISGLKLSDDFNFTTGERFSKLDYKSLILDMINETISKNKYTDNLNNLSKKFGLEIKQTKELGDKKAEEVLKNLSTIKLFADYTSKRASEENSDSIDLSYSENYPLNPYNLESKNGQKDRTVYAIYYKNNNNTSSSGSSSNGGGSNGGTTWLRWQTTGEFDTLSSTIPSTPQLPSVSLLTDTSTKNFRIAKLSKPTEQDYITKTASVNDDGKATNNGGNESVEWYKNSNDKFETDGQGIMQYRFMYHFKTKIEAKLFNDLLGHAYIDSNLFVDKNDNKSASNKKIILNNVSKLISDIQSNYSQVDKTISNVKMVWAFSLDKQKVSEVNAEINQYVNPDGSLINKDNKKTLKNVFDK…	P47549	Y307_MYCGE	Uncharacterized lipoprotein MG307	MG307	Mycoplasma genitalium (strain ATCC 33530 / DSM 19775 / NCTC 10195 / G37) (Mycoplasmoides genitalium)	1177		plasma membrane [GO:0005886]		plasma membrane [GO:0005886]		MKKLLKKSKFWWFLLCGLSVSTILVACSTPTNSALQTVFSPTSTNFFHGQKGSLKEGLITALKTPSANKHFVIGPLLKALEAWYENNEDKAINKFLKDTKKNVDDQYKNTVNGLISPPRNRAVFIQQDLLDKSGGSEASWKSQQLFNQLISDFTAKLFAKDFLVYKPNGQLSTGPYIYDELSQPEKWKDFGFQEPRFSETNDALFAKLQAQIFNLWVEYTDPTLISQATFKYAAPQQGLGQVYNTEKLKDKLTPSYAFPFFPKDGEIPQNQNVGNKRWEQLIEGKDGLNTAKTGLEKYILDQNQGNLIDFPTTLSDNTQTKQIVDSLNIVDQLEAANLGASLNLKLDLLNQDKDQLPTIKELNKELNNTIVVESTKIENHTKSNTLFCEHNTTDSSQNN…	1996-02-01		PF12506;
>MMSYN1_0440 1=Unknown	MKKLLTWLSAITLVASSSVLAISCKTEQVKNENSLFLTNFGDIKIDSKSLLEWNQKWNGISSNNQELINKTNNLLAAGILLAIRDNKLQLPSDTKDGWDPSVNSQIKNLLGDKNSTDTATLYGLANKSLNDLKDNKYKNDAKGWQKHLEEMFPGVRKNLADLENAYKSNFILNDSSNSAFIKLKNLLMFNSTVADSMWQKGIQTTNLDWKTLTNNFANAYPNKNSLEELAKAIKAAFEKAESNWNDAKIVTFTNMVNGLGGINNQSTTSGAGSGTNTGQNDNLTITYSSPKDVKNHITTNNGNSENWIKEVLNRISSDAIKGTIAFSQWNPTYNYDSQKGPKNFINYNNQKPSSWTEIVKEIPLLENGDLKTDPIKGEYGAISNSQKYAINNYFKSEKP…	P47549	Y307_MYCGE	Uncharacterized lipoprotein MG307	MG307	Mycoplasma genitalium (strain ATCC 33530 / DSM 19775 / NCTC 10195 / G37) (Mycoplasmoides genitalium)	1177		plasma membrane [GO:0005886]		plasma membrane [GO:0005886]		MKKLLKKSKFWWFLLCGLSVSTILVACSTPTNSALQTVFSPTSTNFFHGQKGSLKEGLITALKTPSANKHFVIGPLLKALEAWYENNEDKAINKFLKDTKKNVDDQYKNTVNGLISPPRNRAVFIQQDLLDKSGGSEASWKSQQLFNQLISDFTAKLFAKDFLVYKPNGQLSTGPYIYDELSQPEKWKDFGFQEPRFSETNDALFAKLQAQIFNLWVEYTDPTLISQATFKYAAPQQGLGQVYNTEKLKDKLTPSYAFPFFPKDGEIPQNQNVGNKRWEQLIEGKDGLNTAKTGLEKYILDQNQGNLIDFPTTLSDNTQTKQIVDSLNIVDQLEAANLGASLNLKLDLLNQDKDQLPTIKELNKELNNTIVVESTKIENHTKSNTLFCEHNTTDSSQNN…	1996-02-01		PF12506;
>MMSYN1_0451 2=Generic	MYKFKALLDGKLFDNNRILEIINPVDFSVAGQVVSLTKQDINDAFIAAKSSQKAWESTDLEKRISILDKWKQLIDQNKEELAQIIMSETAKPYKDCLTEVIRSVEYIDQTFYEVRNLKTLIIDGAKYGAKNKIGTFMRVAKGVGVAISPFNYPINLAVSKIFPCLVTGNTIVFKPATQGSLIGAKLGELAYQANLPKGIFNVVTGRGREIGDDIITNKLADFISFTGSVEVGKRLLEISSTKDVVLELGGKDPAIVLDDLDLEKYAKEIISGAFSYSGQRCTAIKRVITTDKIADQLVPLLKEKINKLTIGLPKDNCDITPLIDQKTADFVYGLIDDAKNKGAKIIIGDKQEKNLIYPTLVDHVTSDMRLAWEEPFGPVLPIIRTNSVDQMIELANKSN…	Q59931	GAPN_STRMU	NADP-dependent glyceraldehyde-3-phosphate dehydrogenase (EC 1.2.1.9) (Glyceraldehyde-3-phosphate dehydrogenase [NADP(+)]) (Non-phosphorylating glyceraldehyde 3-phosphate dehydrogenase) (Triosephosphate dehydrogenase)	gapN SMU_676	Streptococcus mutans serotype c (strain ATCC 700610 / UA159)	475			glyceraldehyde-3-phosphate dehydrogenase (NADP+) (non-phosphorylating) activity [GO:0008886]; glyceraldehyde-3-phosphate dehydrogenase (NADP+) (phosphorylating) activity [GO:0047100]	glyceraldehyde-3-phosphate dehydrogenase (NADP+) (non-phosphorylating) activity [GO:0008886]; glyceraldehyde-3-phosphate dehydrogenase (NADP+) (phosphorylating) activity [GO:0047100]	1.2.1.9	MTKQYKNYVNGEWKLSENEIKIYEPASGAELGSVPAMSTEEVDYVYASAKKAQPAWRSLSYIERAAYLHKVADILMRDKEKIGAVLSKEVAKGYKSAVSEVVRTAEIINYAAEEGLRMEGEVLEGGSFEAASKKKIAVVRREPVGLVLAISPFNYPVNLAGSKIAPALIAGNVIAFKPPTQGSISGLLLAEAFAEAGLPAGVFNTITGRGSEIGDYIVEHQAVNFINFTGSTGIGERIGKMAGMRPIMLELGGKDSAIVLEDADLELTAKNIIAGAFGYSGQRCTAVKRVLVMESVADELVEKIREKVLALTIGNPEDDADITPLIDTKSADYVEGLINDANDKGAAALTEIKREGNLICPILFDKVTTDMRLAWEEPFGPVLPIIRVTSVEEAIEISN…	1997-11-01		PF00171;
>MMSYN1_0493 2=Generic	MKIDEKELISKYFDQALNETKKVVSIPSFLTEPTADAPYGKACKEVLDYVIDLANNLGFQTYKDKNNKYGFVDYGTGEKLFVILAHLDVVPPGNIEQWVTDPFTPIIQDNKLIGRGTFDDKGPAMMNLFALKYLKDHNYISSKYKIRLIFGLTEETTWDSIKTYVNDHGVADLGYTPDGEFPVVYAEKWITNLDIISDEPTDIQISGGAAYNVICDTVSYKGPKIKEIQDYLIKNNITTKIEDDKLIVQGKAGHGSLPWYGVNAATWLAKSMYENNVHHKITDYLATNVHLDFNLKNVFGDISDETGELTQNVGLIEIKNKNSRIGLNFRIPVFTNPTQIFIPTLTKYLEKINLSLEVKKIDNSLYVHQESDLIKKIMRVYQEVTQDYKAKPIAIGGGT…	P45494	PEPV_LACDL	Beta-Ala-Xaa dipeptidase (EC 3.4.13.-) (Beta-Ala-His dipeptidase) (Peptidase V)	pepV	Lactobacillus delbrueckii subsp. lactis	470	proteolysis [GO:0006508]	cytoplasm [GO:0005737]	dipeptidase activity [GO:0016805]; metallopeptidase activity [GO:0008237]; zinc ion binding [GO:0008270]	cytoplasm [GO:0005737]; dipeptidase activity [GO:0016805]; metallopeptidase activity [GO:0008237]; zinc ion binding [GO:0008270]; proteolysis [GO:0006508]	3.4.13.-	MDLNFKELAEAKKDAILKDLEELIAIDSSEDLENATEEYPVGKGPVDAMTKFLSFAKRDGFDTENFANYAGRVNFGAGDKRLGIIGHMDVVPAGEGWTRDPFKMEIDEEGRIYGRGSADDKGPSLTAYYGMLLLKEAGFKPKKKIDFVLGTNEETNWVGIDYYLKHEPTPDIVFSPDAEYPIINGEQGIFTLEFSFKNDDTKGDYVLDKFKAGIATNVTPQVTRATISGPDLEAVKLAYESFLADKELDGSFEINDESADIVLIGQGAHASAPQVGKNSATFLALFLDQYAFAGRDKNFLHFLAEVEHEDFYGKKLGIFHHDDLMGDLASSPSMFDYEHAGKASLLNNVRYPQGTDPDTMIKQVLDKFSGILDVTYNGFEEPHYVPGSDPMVQTLLKVY…	1995-11-01	3.30.70.360;3.40.630.10;	PF01546;
>MMSYN1_0531 1=Unknown	MRHIIKSYLKTFFKKNYVSTFGILLFIITLATVIIGMLATPLQLNNRINYLAKHNTSYNSILDTRSMNYDPKFTYNYFYLNKEINNKDTNYTKLSELYIKAINSELEQNFTNTSTDKKENNLYIYDSNNLEDRVKIDFIGNLINSDLFRYRNGALIKTESYIFNKDYNNDQNNLNSFSNISNQVLNRIISDFHQSMSDGISLDNNAKYDYVVSEFYKAYSRFNSFLTINEINLIDKPILTFKFTEILNKLNDNKIDEITKFLVKQLQDLKNKIKNHQKERIYLPSFLVFSDKFSKVLANEKFLYDDRIYIVDQLLDNVENFVLQTKKTFKIQQSSVGQLLPFLTLQLTSDNQIFKNTNKDFNQIQFDKNHKNSEFAKKWDVNINYQQKVNPTQIVISSS…	P75613	Y080_MYCPN	Uncharacterized ABC transporter permease MG064 homolog	MPN_080 MP075 R02_orf1386	Mycoplasma pneumoniae (strain ATCC 29342 / M129 / Subtype 1) (Mycoplasmoides pneumoniae)	1386		plasma membrane [GO:0005886]		plasma membrane [GO:0005886]		MRNLIKNVFRSFRTAKIALIALTFLIFVAVGSFVLLNNTVNNFNASFQHVTEQGQLSNAIINERYDFGKLEFQKTSNDATSSAQPSVSTRSTLTAQKANGANSSFTLTLTPDSRTSFINNALQLKPDVYNSLVTVTFSYGSESDQTKKTQIEEQSKLIAANNLSRALQTDKELLVTGQLEQLKATFRTYKAINITDQGVFKKLIASEPTDQVNRLVLFDGHQLARSRQVEFNELFSQFTQVQAKGKDQLSTTLKNGNYEQLLQAIANNFGSSETELLKEIQDALKQTNSSTTLAQTQSSQQFSKLKNLFDSGSTFTNIAGKLTLQWMEGTNKKQLVIFDPSSYETVVAPGNWSYEQQQGKAVYQDINHWNRIKRLPFNEFEREFQKIDKRYKMLVDKIE…	1997-11-01		PF02687;
>MMSYN1_0710 2=Generic	MYKIIAIDIDGTVYTRKNGIHELTKLAIKKAKDKGIKIVIATGRTITTTRFIAKQLDLLNTSIPFIGQNGGQVFSYEKNGSVKIRYTKNFTAQQVDQIFSIIKQHKAHAFCYTLNENIAYKNKGISIFFWWMKKRAQRVVKIYKPNKALESQITKYICFGKKENMRQMRKKIEDLGFSAFSFSYVTNAKENIEINPIGVNKGYGLEYVAKELNVKPEEILFFGDGENDLEAIKFAGKGVAMKNTKLDIVKNAADDITSLTADQGGVGEYIFKHVLKEEIPIEFQIDK	P53661	Y732_MYCCT	Putative phosphatase MCAP_0732 (EC 3.1.3.-)	MCAP_0732	Mycoplasma capricolum subsp. capricolum (strain California kid / ATCC 27343 / NCTC 10154)	287			metal ion binding [GO:0046872]; phosphatase activity [GO:0016791]	metal ion binding [GO:0046872]; phosphatase activity [GO:0016791]	3.1.3.-	MYKIIAIDIDGTVYSRKHGVHELTKLALKKAREKGIKIVIATGRTISTTRLIAKKLDLLNTSIPFIGQNGGQVFSYETNGKVKIRYTKKFTNKQVNQIFNIIKQHKAHAFCYTLDENIAYKNKGISIFFWWMKKRSQRNVKVYKPNKKLESQITKYICFGKKENMRQMRKKVEDLGFSAFSFSYVTNAKENIEINPIGVNKGYGLEYVAKELNIKPEEILFFGDGENDLEAIKFAGTGVAMKNSKLEIVKKAADDITSLTADQGGVGEYIFKYVLKEEIPKEFSIKK	1996-10-01	3.30.1240.10;3.40.50.1000;	PF08282;
>MMSYN1_0822 2=Generic	MAWNSSSAYWITTAIFGVLLIGIWVLGLWMEKFSLKTFTIKNIAIIGTLVALSVILSYVVNRNFLQILGTRITLGYFVNFLIGMIFGPLAGILAGIATDLIGTMIVGSGGWHIGFVFAKSMLGFLGSLVFLFKNNKYWVALMIWSYAIGLFLVIFIIHPISFVTVGGPSLAIAYSITKFIVYPVELVLYSLLTYASIRVIYILIKKDLNTKNRQWILRNDAVIF	Q50364	Y448_MYCPN	Uncharacterized protein MG313 homolog	MPN_448 H08_orf263 MP393	Mycoplasma pneumoniae (strain ATCC 29342 / M129 / Subtype 1) (Mycoplasmoides pneumoniae)	285			transmembrane transporter activity [GO:0022857]	transmembrane transporter activity [GO:0022857]		MFPYYPLKVTRNLQLLVWAAVLMALSFIFNIFSINVTSVLKVSFTRIPFALIGWMFGPVWGFTFGAIADTMDWLTRGYTWFWLFAIQKPMFCFLAGLVKGVYQVRQSSTNWKIDFWILQSILIGFFVLTLVLLLMYLTDGNFQAAGNQSFGRGFDVNVHILQGITMAAFISFFVGLEIFLGWKYTKVKKPKEMILNLYILMMALLMTLVVSLLIGTVASIEYLVFLSGKPSKNFVKYGSYFFLMPRVLVQALLMPLYLALFKPLIRIAENNLRNYLRVYNLSWKR	1997-11-01	1.10.1760.20;	PF12822;
>MMSYN1_0879 2=Generic	MFKTKKGNLKSLDYKKQDYVIKLSNTNSNNLESILDSKIGLNNQTRQNNISKFGSNQIVVKKFLIFKKILETLIEPFNLLLLFIGILELIIYFLFQRNWITLISAFIIFFMIFLASIVDFIQEYKAYKFNLKLTKIIENDVFVVNDQIKDFNNLNYQNIKNNLIKEKQSNLTIGDVVYLSKGDIIPSDCRIIWSEDLYLDESTLTGESKAIKKQTTNTKTNFLELENILFKETLIVSGNCLAVVININKDNYSNSLLDLIDDEVITDYEKGINKVTKILIYLISILVFIITFISLLKTGISNWTSSLVFGLSIAVSLTPEALPAIISSNLKLASKRLSKNKVVIKKLSVLQNIGSVNILATDKTGTLTLDTTNIETYLDINNQKNKLLMQYFFYNAYFQ…	Q58623	Y1226_METJA	Putative cation-transporting ATPase MJ1226 (EC 7.2.2.-)	MJ1226	Methanocaldococcus jannaschii (strain ATCC 43067 / DSM 2661 / JAL-1 / JCM 10045 / NBRC 100440) (Methanococcus jannaschii)	805	monoatomic ion transmembrane transport [GO:0034220]; proton export across plasma membrane [GO:0120029]	plasma membrane [GO:0005886]	ATP binding [GO:0005524]; ATP hydrolysis activity [GO:0016887]; P-type ion transporter activity [GO:0015662]; P-type proton-exporting transporter activity [GO:0008553]	plasma membrane [GO:0005886]; ATP binding [GO:0005524]; ATP hydrolysis activity [GO:0016887]; P-type ion transporter activity [GO:0015662]; P-type proton-exporting transporter activity [GO:0008553]; monoatomic ion transmembrane transport [GO:0034220]; proton export across plasma membrane [GO:0120029]	7.2.2.-	MWGVVMNVEEIEEEYKTSIKTGLSTEEAKKRLKIYGYNEIPEKKVHPIIKFLSYFWNPIAWMIEIAAILSAIIKHWVDFVIILILLLVNGVVGFWEEYKAENVIEFLKQKMALNARVLRDGKWQIIPAKELVPGDVVRIRIGDIVPADIILVDGDYLVVDESALTGESLPVEKKIGDIAYSGSIVKKGEMTGIVKATGLNTYFGKTVKLVEKAEKVSSYQKMIIKIGDYLIVLAVILIAIMVAVELFRGKSLIETAQFALVLAVSAIPAAMPAVLSITMAIGALNLAKKDAIVKKLVAIEELAGVDILCSDKTGTLTKNQLVCGEIIALNGFSKEDVVLFAALASREEDADAIDMAILNEAKKLGLMEKIKNYKIKKFIPFDPVIKRTEAEVTNDEEFK…	2003-10-10	3.40.1110.10;2.70.150.10;1.20.1110.10;3.40.50.1000;	PF00690;PF00122;PF00702;
>MMSYN1_0906 2=Generic	MKIKITKGGTNVSYRVDNTFLQIKNYNNFNHQINYELLKNFDFVPKLISNNQKEIVWEYIDGVEPVIDLGNINLIANQIKQIHNSNLKFPDNNLKQRVEYYKTKMSELNTSVEVISKYASLIDDILDSMEFNTPLHNDLFPFNMIQTENKIYFVDWEYATMGDKHFELAYLIETSNMSNQCEKVFLDLYRNYDEHKLLLNKIFVNYIVILWIRTQTKAPHNTTFFEQKIINYVAKLNI	P43044	LICA_MYCCT	Protein LicA homolog	licA MCAP_0866	Mycoplasma capricolum subsp. capricolum (strain California kid / ATCC 27343 / NCTC 10154)	238						MKMKITKGGTNVSYRIDNTFLQIKNYNSFNHQINYELLKDFDFVPKLISNDQKEIVWEYVEGNEPVVDLNNIKAITNQIKQLHNSNLNFPKNNLKQRVQYYRQKMVELNSGIEIIDKYANLIDDILDKMDHSTPLHNDLFPFNMIETKNKIYFVDWEYATMGDKHFELAYLIETSNMNSECEKVFLDLYSDYDSYKLLLNKIFVNYIVILWIRTQTSAPYNTTFFEQKIINYVTKLTN	1995-11-01	3.90.1200.10;	PF01636;

## Sheet: Figure 2B,C
risks, tprs, lhats used to generate the histograms in 2b, c showing FDR risk control
risks	tprs	lhats	fdr_cals
0.0865166	0.674341	0.999968	0.0961584
0.0988711	0.711488	0.999964	0.0993027
0.0863586	0.675231	0.999968	0.0942873
0.0909835	0.686614	0.999966	0.0947576
0.0883602	0.680892	0.999967	0.0910847
0.079347	0.650711	0.99997	0.0934644
0.0971466	0.705708	0.999965	0.097489
0.110244	0.735028	0.999962	0.0956623
0.0975415	0.70812	0.999965	0.0966981
0.0907476	0.688831	0.999966	0.0968812
0.0908187	0.687225	0.999966	0.0962406
0.0912869	0.690166	0.999966	0.0955578
0.0994012	0.711603	0.999964	0.0995811
0.0871193	0.676655	0.999967	0.0950682
0.079654	0.648807	0.99997	0.0907014
0.101383	0.716431	0.999964	0.0989632
0.0999864	0.714664	0.999964	0.0984263
0.0999058	0.712647	0.999964	0.0991512
0.0978752	0.707927	0.999965	0.0957207
0.0929159	0.693857	0.999966	0.093159
0.103597	0.719003	0.999963	0.0926136
0.101115	0.714861	0.999964	0.0896822
0.0898487	0.686421	0.999967	0.0965718
0.0885331	0.68005	0.999967	0.0925107
0.113639	0.741952	0.999961	0.0977797
0.1101	0.735542	0.999962	0.0957707
0.100307	0.716173	0.999964	0.0969513
0.0883769	0.681796	0.999967	0.0977374
0.0882145	0.679056	0.999967	0.0915405
0.100224	0.713252	0.999964	0.0977028
0.0864678	0.675448	0.999968	0.0933043
0.08586	0.672892	0.999968	0.0992185
0.0981248	0.709356	0.999965	0.0934748
0.0957257	0.703451	0.999965	0.0985455
0.0914099	0.689103	0.999966	0.0918817
0.0950749	0.698456	0.999965	0.0936358
0.110867	0.735893	0.999962	0.0930538
0.0999729	0.713107	0.999964	0.0936259
0.0909449	0.689438	0.999966	0.0986354
0.0904181	0.685188	0.999967	0.0914465
0.0883799	0.681291	0.999967	0.0947705
0.0916867	0.689082	0.999966	0.0884289
0.105998	0.729476	0.999963	0.0977307
0.102505	0.719447	0.999963	0.0990949
0.0767194	0.638189	0.999971	0.0869632
0.0998614	0.710749	0.999964	0.091241
0.102515	0.718413	0.999963	0.0990039
0.103437	0.721496	0.999963	0.0940535
0.0889067	0.682523	0.999967	0.0935905
0.0893452	0.682965	0.999967	0.0896443
0.0891261	0.681594	0.999967	0.087174
0.111647	0.739493	0.999961	0.0966655
0.0977083	0.705228	0.999965	0.0924337
0.0984281	0.70843	0.999965	0.0907449
0.0964848	0.705868	0.999965	0.0993695
0.0904556	0.687637	0.999966	0.0962633
0.0895534	0.684402	0.999967	0.0957277
0.0911942	0.687731	0.999966	0.0896154
0.104561	0.720403	0.999963	0.0880134
0.0922846	0.691609	0.999966	0.0951135
0.108172	0.732069	0.999962	0.0987719
0.0896659	0.685608	0.999967	0.0947145
0.100369	0.713272	0.999964	0.0949822
0.101842	0.717149	0.999963	0.0977504
0.0990773	0.712353	0.999964	0.097447
0.0890156	0.681059	0.999967	0.0890491
0.0899848	0.68822	0.999967	0.0953467
0.0991841	0.709806	0.999964	0.096486
0.088498	0.680953	0.999967	0.0937077
0.0901563	0.685424	0.999966	0.0989567
0.0932337	0.694011	0.999966	0.0945721
0.0903004	0.684283	0.999967	0.0925063
0.0996131	0.713583	0.999964	0.0976736
0.0916489	0.689362	0.999966	0.0887694
0.0971575	0.704695	0.999965	0.0933146
0.0911046	0.688629	0.999966	0.0936678
0.0994962	0.713455	0.999964	0.0979164
0.092069	0.688228	0.999966	0.0885187
0.111675	0.738179	0.999961	0.0964082
0.0900563	0.68683	0.999967	0.0947033
0.0982796	0.706902	0.999965	0.0900553
0.0916609	0.688934	0.999966	0.0896229
0.0983659	0.705903	0.999965	0.089279
0.0893326	0.681222	0.999967	0.0891363
0.0900803	0.686512	0.999967	0.0909856
0.116016	0.747877	0.99996	0.097445
0.110425	0.73639	0.999962	0.0982602
0.0884799	0.682036	0.999967	0.0900069
0.0911422	0.689208	0.999966	0.0933293
0.0979418	0.707263	0.999965	0.0930954
0.0848303	0.6681	0.999968	0.0924615
0.099805	0.71128	0.999964	0.0908979
0.109911	0.734146	0.999962	0.0929123
0.088943	0.680382	0.999967	0.0926426
0.0916263	0.689075	0.999966	0.0925032
0.0876056	0.679318	0.999967	0.0970209
0.107133	0.729848	0.999962	0.0978032
0.0807996	0.651446	0.999969	0.0879005
0.0905596	0.685634	0.999967	0.0901732
0.0926025	0.690988	0.999966	0.0922516

## Sheet: Figure 2DE
fns controlled at .1 and associated percentage of data retrieved across 100 trials shown in histogram fig2d
fnrs	retrieved_data_percentages
0.227684	0.00720835
0.0264422	0.0258358
0.0146847	0.0235061
0.0638346	0.0114769
0.0816037	0.0112456
0.0951465	0.0151956
0.0785292	0.0069503
0.191715	0.0062155
0.135524	0.008094
0.143538	0.0105403
0.133939	0.0068237
0.103174	0.0129274
0.127079	0.012708
0.0717113	0.0245047
0.166446	0.0076836
0.154308	0.0089304
0.149554	0.00733005
0.0980267	0.00887535
0.134366	0.01104
0.163184	0.0116913
0.0837857	0.0122352
0.0932538	0.0107581
0.189258	0.0074622
0.140183	0.00730685
0.0979047	0.00688665
0.0856043	0.0125443
0.18382	0.00759695
0.0527226	0.0108745
0.0597781	0.0211943
0.1828	0.00574275
0.146464	0.0075726
0.17352	0.0085205
0.234527	0.00591285
0.115129	0.0114167
0.20736	0.0072347
0.168514	0.00766925
0.180255	0.0081938
0.100933	0.0074324
0.0909765	0.016775
0.150102	0.00758975
0.159313	0.0075925
0.034084	0.0214212
0.129795	0.0101783
0.20163	0.0067144
0.102846	0.0106193
0.175849	0.0064339
0.0629075	0.0182839
0.044248	0.0110991
0.056601	0.0110341
0.102949	0.00621985
0.0933778	0.0127215
0.17091	0.0066679
0.101908	0.0113586
0.0922453	0.00896915
0.0967132	0.0170812
0.195215	0.0051456
0.0477128	0.0127143
0.094962	0.0116633
0.117349	0.0104673
0.0804438	0.00884355
0.114263	0.0119756
0.0774891	0.0134237
0.161797	0.0080963
0.124775	0.00692275
0.0535227	0.0126164
0.0611546	0.0145275
0.176669	0.0065621
0.0649784	0.0103804
0.121966	0.0074671
0.161794	0.00769495
0.096462	0.0105953
0.0976577	0.0212756
0.074006	0.0149308
0.0465513	0.0109514
0.13286	0.0076394
0.110642	0.0100872
0.121312	0.0086829
0.0928058	0.011301
0.184217	0.0077711
0.0456723	0.0130273
0.0245268	0.0253344
0.0970275	0.0118152
0.169228	0.009222
0.122292	0.0127045
0.0614387	0.0112227
0.0392253	0.0398444
0.113795	0.0100215
0.156504	0.00975625
0.165492	0.00830815
0.0429235	0.0180358
0.12942	0.00995475
0.0465579	0.0115063
0.0876169	0.0090418
0.0854496	0.0131457
0.0561036	0.0151284
0.166987	0.0072637
0.172137	0.0071053
0.114073	0.0081612
0.110431	0.0081957
0.0134198	0.0276477

## Sheet: Figure 2F
Source data for figure 2f displaying risk and fnr as function of lambda
lambda	risk	fnr
0.99964	0.997972	0
0.999643	0.997972	0
0.999647	0.997972	0
0.99965	0.997972	0
0.999654	0.997972	0
0.999658	0.997972	0
0.999661	0.997972	0
0.999665	0.997972	0
0.999669	0.997972	0
0.999672	0.997972	0
0.999676	0.997971	0
0.99968	0.997971	0
0.999683	0.997971	0
0.999687	0.99797	0
0.999691	0.997968	0
0.999694	0.997966	0
0.999698	0.997962	0
0.999701	0.997958	0
0.999705	0.997951	0
0.999709	0.997943	0
0.999712	0.997932	0
0.999716	0.997918	0
0.99972	0.997902	0
0.999723	0.997883	0
0.999727	0.997859	0
0.999731	0.997831	0
0.999734	0.997797	0
0.999738	0.997756	0
0.999742	0.997705	0
0.999745	0.997641	0
0.999749	0.997565	0
0.999752	0.997472	0
0.999756	0.997362	0
0.99976	0.997226	0
0.999763	0.997065	0.00010848
0.999767	0.99687	0.000381004
0.999771	0.99664	0.000582089
0.999774	0.996372	0.000732903
0.999778	0.996048	0.000854613
0.999782	0.995672	0.000896946
0.999785	0.995213	0.000973676
0.999789	0.994671	0.00103453
0.999793	0.994019	0.00112449
0.999796	0.993253	0.00119857
0.9998	0.992366	0.00131764
0.999803	0.991326	0.00150549
0.999807	0.990118	0.00180448
0.999811	0.9887	0.00207965
0.999814	0.987105	0.00234423
0.999818	0.985236	0.002585
0.999822	0.983074	0.00283901
0.999825	0.980665	0.00319091
0.999829	0.977786	0.00368304
0.999833	0.974568	0.00426513
0.999836	0.970957	0.00511974
0.99984	0.966873	0.00615692
0.999844	0.96227	0.00755128
0.999847	0.957428	0.00909117
0.999851	0.951936	0.0108904
0.999854	0.945819	0.0126948
0.999858	0.939233	0.0144094
0.999862	0.931867	0.0163488
0.999865	0.923982	0.0183781
0.999869	0.915238	0.0211854
0.999873	0.905977	0.0249769
0.999876	0.895825	0.0293188
0.99988	0.884999	0.0339675
0.999884	0.873297	0.0390291
0.999887	0.860405	0.0450563
0.999891	0.846336	0.0519223
0.999895	0.830563	0.0598546
0.999898	0.813338	0.0687421
0.999902	0.793816	0.0798626
0.999906	0.771321	0.0915679
0.999909	0.748355	0.105514
0.999913	0.721987	0.122575
0.999916	0.693103	0.142265
0.99992	0.662186	0.166216
0.999924	0.630354	0.193494
0.999927	0.597441	0.224798
0.999931	0.564199	0.261191
0.999935	0.52902	0.301168
0.999938	0.495706	0.345872
0.999942	0.459916	0.395342
0.999946	0.424846	0.449047
0.999949	0.38696	0.506047
0.999953	0.347333	0.565103
0.999957	0.305201	0.622925
0.99996	0.267257	0.680012
0.999964	0.231023	0.734993
0.999967	0.19759	0.784963
0.999971	0.161202	0.831266
0.999975	0.128175	0.869575
0.999978	0.100384	0.903072
0.999982	0.0721488	0.931832
0.999986	0.0487355	0.958198
0.999989	0.026703	0.979421
0.999993	0.0139138	0.991552
0.999997	0.00674504	0.997121
1	0	0.99996

## Sheet: Figures 3AB + Table 1-2
Table 1 seeds (used to produce violin plots)							Table 2: calibrate on New, test on Price (no seeds, fixed test set of entire Price query proteins)
Conformal	Precision	Recall	F1	AUC
Seed 1	0.5187526337968816,	0.6283185840707964,	0.5330906177943083,	0.8035953361661481,			Method	Precision	Recall	F1	AUC
Seed 2	0.5735260770975057,	0.638095238095238,	0.5812773998488284,	0.8163020844561775,
Seed 3	0.5735260770975057,	0.638095238095238,	0.5812773998488284,	0.8163020844561775,			Conformal (α = 1.5)	55.98	49.34	49.62	74.59
Seed 4	0.5735260770975057,	0.638095238095238,	0.5812773998488284,	0.8163020844561775,			Max-sep	58.44	46.71	49.47	73.34
Seed 5	0.5735260770975057,	0.638095238095238,	0.5812773998488284,	0.8163020844561775,			P-Value	59.26	47.74	47.77	72.34
Seed 6	0.5735260770975057,	0.638095238095238,	0.5812773998488284,	0.8163020844561775,
Seed 7	0.5735260770975057,	0.638095238095238,	0.5812773998488284,	0.8163020844561775,
Seed 8	0.5735260770975057,	0.638095238095238,	0.5812773998488284,	0.8163020844561775,
Seed 9	0.5735260770975057,	0.638095238095238,	0.5812773998488284,	0.8163020844561775,
Seed 10	0.573526077097505,	0.638095238095238,	0.581277399848828,	0.816302084456177,
Max-sep	Precision	Recall	F1	AUC
Seed 1	0.5265486725663717,	0.46017699115044247,	0.47345132743362833,	0.729838745325471,
Seed 2	0.530952380952381,	0.5047619047619047,	0.5136507936507937,	0.7517947542024589,
Seed 3	0.530952380952381,	0.5047619047619047,	0.5136507936507937,	0.7517947542024589,
Seed 4	0.530952380952381,	0.5047619047619047,	0.5136507936507937,	0.7517947542024589,
Seed 5	0.530952380952381,	0.5047619047619047,	0.5136507936507937,	0.7517947542024589,
Seed 6	0.530952380952381,	0.5047619047619047,	0.5136507936507937,	0.7517947542024589,
Seed 7	0.530952380952381,	0.5047619047619047,	0.5136507936507937,	0.7517947542024589,
Seed 8	0.530952380952381,	0.5047619047619047,	0.5136507936507937,	0.7517947542024589,
Seed 9	0.530952380952381,	0.5047619047619047,	0.5136507936507937,	0.7517947542024589,
Seed 10	0.530952380952381,	0.504761904761904,	0.513650793650793,	0.751794754202458,
P-value	Precision	Recall	F1	AUC
Seed 1	0.5479351032448377,	0.48672566371681414,	0.48672566371681414,	0.7416731924755158,
Seed 2	0.530952380952381,	0.5238095238095238,	0.5238095238095238,	0.7609499376433566,
Seed 3	0.530952380952381,	0.5238095238095238,	0.5238095238095238,	0.7609499376433566,
Seed 4	0.530952380952381,	0.5238095238095238,	0.5238095238095238,	0.7609499376433566,
Seed 5	0.530952380952381,	0.5238095238095238,	0.5238095238095238,	0.7609499376433566,
Seed 6	0.530952380952381,	0.5238095238095238,	0.5238095238095238,	0.7609499376433566,
Seed 7	0.530952380952381,	0.5238095238095238,	0.5238095238095238,	0.7609499376433566,
Seed 8	0.530952380952381,	0.5238095238095238,	0.5238095238095238,	0.7609499376433566,
Seed 9	0.530952380952381,	0.5238095238095238,	0.5238095238095238,	0.7609499376433566,
Seed 10	0.530952380952381,	0.523809523809523,	0.523809523809523,	0.760949937643356,

## Sheet: Figure4
Figure 4: 10,000 randomly (seed 42) subsampled similarity pairs and their corresponding DALI Z-scores
	z_score	s_i
	5	0.999719
	3	0.999766
	2.1	0.999902
	5.4	0.99988
	4.2	0.99983
	2	0.999831
	7.1	0.99973
	8.6	0.999883
	5.6	0.999874
	5	0.999785
	6.4	0.999711
	3.8	0.999729
	5.7	0.999848
	5.9	0.999849
	6.7	0.999886
	6.2	0.999866
	2.1	0.999811
	2.8	0.999852
	3	0.999766
	2.6	0.99985
	3	0.999852
	2.1	0.999721
	2.8	0.999847
	2.4	0.999738
	4.4	0.999788
	19.2	0.99993
	2.7	0.999777
	2.6	0.999895
	4	0.999903
	2.8	0.999813
	4.9	0.999861
	25.9	0.999972
	2.1	0.99967
	3.6	0.99977
	2.7	0.999738
	23.2	0.999959
	4.6	0.99981
	2.9	0.999611
	30.7	0.999946
	3.3	0.99972
	2.2	0.999798
	3.9	0.999711
	3.5	0.999732
	2.2	0.999829
	25.7	0.999848
	2.6	0.999732
	3.1	0.999782
	2.9	0.999869
	3.7	0.999779
	5.4	0.999853
	3.9	0.999729
	2.2	0.999765
	5	0.999787
	4.2	0.999814
	3.4	0.999883
	2.2	0.99971
	5.1	0.99977
	4.8	0.999795
	3.7	0.999834
	2.7	0.999837
	7.3	0.99966
	2.5	0.999853
	3.1	0.999863
	4.3	0.999757
	41.6	0.99995
	2.7	0.999792
	2.8	0.999857
	2	0.99983
	3.9	0.999796
	24.7	0.999975
	2.4	0.999775
	4.7	0.999782
	6.4	0.999852
	4	0.999943
	5	0.999795
	3.5	0.999664
	4.1	0.999778
	14.1	0.999808
	4.5	0.999754
	5.8	0.999859
	5.3	0.999901
	4.6	0.999831
	4.5	0.999815
	3.3	0.999689
	3.4	0.999786
	6.6	0.999837
	3.6	0.999639
	4.8	0.999805
	3.9	0.999834
	2.2	0.999729
	3.4	0.999824
	4.4	0.999724
	4.6	0.999806
	3.3	0.999689
	2	0.999779
	7.4	0.999723
	2.5	0.999859
	3.3	0.999781
	2.5	0.999704
	2.6	0.999679
	4.1	0.999786
	3.7	0.999807
	4.7	0.999764
	2.9	0.999817
	3.3	0.999862
	2.5	0.999673
	2.3	0.999737
	3.3	0.999821
	2.8	0.999795
	3.1	0.999715
	3.3	0.999857
	4.8	0.999764
	4.4	0.999812
	42.3	0.999872
	2.2	0.999813
	5	0.999869
	2.4	0.999811
	4.5	0.999841
	5.5	0.999821
	3.6	0.999803
	16.5	0.999947
	2.9	0.999809
	15.9	0.999929
	2.9	0.999616
	2.1	0.999799
	3.6	0.999783
	6.7	0.999912
	4.1	0.999834
	2.6	0.999831
	5.3	0.999757
	5.8	0.999815
	2.1	0.999817
	2.2	0.999821
	4	0.999796
	2.9	0.999781
	5.2	0.999847
	3.5	0.999874
	5	0.999825
	3.8	0.999744
	5.6	0.999724
	4.5	0.999745
	12.4	0.999947
	4.9	0.999691
	4.3	0.999821
	3.4	0.999774
	2.1	0.999673
	3	0.999857
	4.3	0.999876
	2.9	0.999768
	2.5	0.999747
	3.4	0.999848
	4.4	0.999752
	2.7	0.999805
	6.3	0.999754
	2.1	0.999827
	4.1	0.99974
	13.9	0.99995
	5.1	0.999804
	2.8	0.999761
	4.1	0.999687
	2.1	0.999735
	3.6	0.999815
	4.2	0.999812
	4.5	0.999815
	5	0.999751
	3.7	0.999838
	4.2	0.999861
	3.2	0.999842
	4	0.999733
	2.8	0.999926
	40.1	0.999964
	3.2	0.99975
	5	0.999912
	3	0.999803
	4.9	0.999789
	2.9	0.999687
	27	0.999926
	4.6	0.999674
	2.9	0.999793
	2.5	0.999837
	2.5	0.999788
	5.8	0.999883
	3.7	0.999853
	2.7	0.999856
	28.8	0.999875
	4	0.999745
	6.5	0.999918
	2.8	0.999741
	3.5	0.999835
	3.9	0.999741
	5.3	0.999716
	3.3	0.999805
	5.6	0.99979
	4.8	0.999813
	3.5	0.999793
	2.6	0.999772
	5.4	0.999731
	6.7	0.999806
	6	0.999835
	2.2	0.999744
	4.6	0.999796
	28	0.999938
	5.3	0.99976
	2.9	0.999799
	3.7	0.999863
	4.5	0.999809
	4.8	0.999815
	5.3	0.999724
	3.7	0.99986
	4.3	0.999768
	3.1	0.999771
	23.1	0.999923
	3.6	0.999773
	3.6	0.999811
	3	0.999741
	2.1	0.999763
	8.2	0.999836
	3.4	0.999689
	2.9	0.999779
	5	0.999778
	4.9	0.999755
	2.3	0.999831
	2.6	0.999708
	3.6	0.999735
	3.6	0.999788
	3.7	0.999729
	3.9	0.99972
	3.7	0.999891
	3.4	0.999822
	5.9	0.999817
	5.5	0.999757
	7.4	0.999877
	4.7	0.999792
	7.8	0.999732
	6.7	0.999799
	2.4	0.999788
	28.8	0.999952
	21	0.999824
	4	0.999788
	48.8	0.999982
	2.1	0.999785
	3.5	0.999761
	3.2	0.999848
	5.6	0.99973
	3.4	0.999759
	4.2	0.999817
	5.4	0.999779
	3.8	0.999736
	4.4	0.999742
	2.8	0.999739
	5.9	0.999839
	3.2	0.999683
	3.3	0.999763
	6.7	0.999722
	4.8	0.999644
	3.2	0.999731
	3.5	0.999794
	9.6	0.999897
	3.4	0.999822
	2.3	0.99963
	6	0.999846
	3.5	0.999778
	39.5	0.999949
	2.3	0.999876
	5.6	0.999856
	2.4	0.99986
	10.7	0.999884
	4.9	0.999829
	5.7	0.999752
	5.1	0.999842
	4	0.999889
	2.9	0.999867
	3.2	0.99988
	3	0.999726
	2.7	0.999922
	4	0.999904
	5.1	0.999719
	4.9	0.999778
	5.4	0.999833
	2.8	0.999748
	3.2	0.999827
	3.2	0.999795
	2.5	0.999716
	6.5	0.999703
	2.4	0.999785
	2.6	0.999823
	3.1	0.999757
	3.4	0.999793
	4.3	0.999877
	4.5	0.999932
	3.4	0.999803
	6.3	0.999842
	2.2	0.999888
	3.1	0.999751
	5.1	0.999725
	2.3	0.999861
	3.2	0.999782
	5.3	0.999836
	2.6	0.999832
	2.9	0.999831
	4	0.999767
	2.8	0.999829
	5.4	0.999799
	2.2	0.999805
	3.7	0.999729
	3	0.999711
	2.9	0.999885
	4.8	0.999848
	4.7	0.999754
	2.2	0.999861
	4.7	0.99973
	2.8	0.999898
	4.6	0.999727
	4.5	0.999744
	3.7	0.999835
	30.1	0.999897
	5.4	0.999797
	4.6	0.999714
	3.5	0.999821
	4.3	0.999635
	3.7	0.999769
	4	0.999687
	4.3	0.999745
	30.2	0.999965
	3.9	0.999759
	2.6	0.999805
	2.8	0.999746
	4.7	0.999852
	4.9	0.999807
	3.8	0.999698
	5.1	0.999759
	3.2	0.999814
	4.2	0.999768
	7.1	0.999857
	2.5	0.99982
	6.1	0.999734
	3.6	0.999826
	2.9	0.99982
	3.1	0.999715
	4.1	0.999605
	5.3	0.999738
	2.1	0.999721
	5.2	0.999716
	4.5	0.999758
	11.3	0.999931
	4.7	0.999845
	2.3	0.999809
	2	0.999833
	2.5	0.999719
	4.5	0.999826
	4.2	0.999871
	3.5	0.999738
	4.9	0.999751
	5.6	0.999748
	9.1	0.999855
	4.5	0.999795
	2.6	0.99976
	2.6	0.999742
	3.8	0.999786
	2.8	0.999798
	2.6	0.999664
	2.3	0.999793
	2.8	0.999781
	3.4	0.999782
	4.6	0.999783
	3.9	0.999678
	4.4	0.999747
	2.8	0.999652
	3.9	0.999796
	12.8	0.999869
	6.2	0.999855
	2.8	0.999736
	3.7	0.999695
	35	0.999948
	32.3	0.999848
	7.1	0.999881
	3.6	0.9998
	6.8	0.9996
	2.4	0.999729
	41.1	0.999938
	3.8	0.999838
	20.8	0.999888
	3.3	0.999821
	3.9	0.999855
	3.5	0.999851
	3.7	0.999814
	43.1	0.999936
	35.4	0.999978
	5.9	0.999839
	2.4	0.999711
	7.8	0.999768
	5.5	0.999845
	7.1	0.999725
	2.4	0.999761
	3.4	0.999789
	3.8	0.999808
	4.4	0.99989
	4.5	0.999776
	2	0.999838
	4.9	0.999824
	19.6	0.999907
	3	0.999774
	2.1	0.999851
	5.1	0.999872
	6.7	0.999867
	4.6	0.999811
	4.5	0.999655
	6.1	0.999795
	3.4	0.999964
	5.3	0.99974
	4.1	0.999875
	3.3	0.999768
	5.9	0.999767
	5.3	0.999807
	2.8	0.999815
	2.3	0.999825
	4.4	0.999843
	4.5	0.999823
	16.8	0.999941
	2.3	0.999831
	5	0.999783
	4.9	0.999801
	3.3	0.999741
	9	0.999718
	32.5	0.999733
	4.3	0.999768
	2.2	0.999702
	4.1	0.999833
	3.8	0.999768
	4.5	0.999848
	2.3	0.999824
	3.8	0.999804
	5.7	0.99984
	5.1	0.999842
	25.7	0.999939
	2.5	0.999841
	16.3	0.999831
	4	0.999891
	2.2	0.9998
	2.9	0.999823
	21	0.999887
	32.5	0.999986
	3.2	0.99972
	5.5	0.999729
	2.2	0.999801
	5.4	0.999773
	3	0.999772
	2.9	0.999828
	3.4	0.999714
	14.7	0.99995
	3.1	0.999758
	2.9	0.99972
	4.3	0.999792
	2.7	0.999891
	6.2	0.999926
	4.2	0.999732
	3.1	0.999791
	4	0.999746
	3.8	0.99974
	4.8	0.999832
	2.6	0.999844
	4.1	0.99978
	3.1	0.999714
	3.6	0.999758
	2.5	0.999745
	6.6	0.999718
	6.3	0.999893
	6.8	0.999876
	2.1	0.999813
	2.7	0.999743
	5.3	0.999785
	3.4	0.999729
	25.3	0.999924
	4.3	0.999825
	3	0.999841
	3.9	0.999714
	12.2	0.999813
	2.5	0.999748
	3.8	0.99973
	2.2	0.999858
	2.2	0.99982
	37.6	0.9999
	3.5	0.999793
	3.7	0.999823
	2.8	0.999752
	3	0.999785
	2.1	0.99983
	2.3	0.999767
	3.5	0.999827
	3.4	0.999789
	2.7	0.999837
	2	0.999775
	3.4	0.999833
	3.7	0.999763
	5.1	0.999764
	4.3	0.999757
	2.4	0.999677
	3.9	0.999716
	44.7	0.999997
	2.2	0.999867
	4.4	0.999814
	2.6	0.999792
	2.6	0.99977
	35.4	0.999945
	3.7	0.999751
	3	0.999798
	2.7	0.999888
	3.9	0.999768
	3.4	0.999735
	4.8	0.999849
	4	0.999812
	3.4	0.999803
	2.9	0.999884
	2.4	0.999835
	2.5	0.999771
	4.5	0.999714
	2.6	0.999856
	6.9	0.999833
	3.6	0.999722
	5.7	0.999895
	4.8	0.9997
	2.7	0.999729
	5.1	0.999812
	2.4	0.999827
	3.2	0.999746
	4	0.999827
	2.5	0.999828
	3.2	0.99974
	5.6	0.999889
	2.1	0.999799
	2.6	0.999685
	2	0.999816
	3.1	0.99974
	3.5	0.999784
	2.8	0.999777
	3.9	0.999775
	2	0.999702
	2.8	0.999811
	19.8	0.999866
	3.1	0.999761
	3.4	0.999863
	3.7	0.999796
	30.5	0.999973
	4.7	0.99984
	3.2	0.999755
	3.5	0.999882
	3	0.999699
	3.7	0.999868
	3.2	0.999775
	2.2	0.999869
	3.7	0.999752
	4.1	0.999757
	3.4	0.999694
	5.7	0.999857
	2.7	0.999728
	23.2	0.999956
	3.1	0.99963
	2.7	0.999822
	4.7	0.999836
	2.3	0.999817
	3	0.999847
	2.7	0.999903
	4.6	0.999766
	4.9	0.999769
	4.6	0.999691
	4.4	0.999927
	4.7	0.99974
	3.2	0.999752
	3.3	0.999773
	2.4	0.999897
	4.9	0.999696
	39.4	0.999983
	5.1	0.999833
	18.8	0.999916
	5.9	0.999769
	4.3	0.999783
	3.4	0.999827
	2.1	0.999735
	30.1	0.999866
	4.6	0.999778
	3.3	0.999694
	5.3	0.999732
	27.6	0.999823
	4.5	0.999813
	2.4	0.999749
	2	0.999757
	18.6	0.999908
	2.4	0.999689
	2.6	0.999847
	3.5	0.999776
	3.9	0.999798
	8.3	0.999885
	3.6	0.999779
	5.5	0.999807
	4	0.999717
	43.3	0.999936
	5.4	0.99974
	3.9	0.999812
	3.8	0.99973
	2.3	0.999662
	2.2	0.999749
	48.9	0.999984
	2.6	0.999768
	4	0.999813
	2.4	0.999773
	2.8	0.999725
	3.3	0.999743
	2.9	0.999868
	19.2	0.999928
	7.9	0.999771
	4	0.99969
	3.7	0.999823
	2.9	0.999802
	5.4	0.999864
	2	0.999736
	3.5	0.999711
	2.6	0.999784
	2.5	0.999754
	3.6	0.999858
	6.9	0.999856
	3.6	0.999874
	3.4	0.999729
	23	0.99988
	4	0.99984
	2.8	0.999733
	2.1	0.999767
	23.9	0.999889
	2.9	0.999787
	29.4	0.99994
	2.6	0.999722
	4.2	0.999812
	2.3	0.999917
	3	0.999827
	3.2	0.999697
	3	0.999836
	4.2	0.999825
	3.5	0.999738
	4.1	0.999658
	7	0.999712
	4	0.999717
	8.3	0.999853
	3.1	0.999854
	6.2	0.999827
	6.4	0.999822
	6.2	0.999826
	3.8	0.999897
	36.6	0.999958
	7.2	0.999806
	4.3	0.999677
	4.4	0.999791
	2.7	0.999811
	3.1	0.999734
	2.1	0.999736
	2.6	0.999767
	9.3	0.99971
	18.4	0.999957
	4.7	0.999745
	3.5	0.999788
	2.1	0.999818
	2.8	0.999759
	35.5	0.999988
	4.8	0.999864
	3	0.999763
	35.1	0.999964
	5.3	0.99977
	5.3	0.999715
	4.3	0.999769
	5.8	0.999842
	3	0.999742
	2.6	0.999712
	3.6	0.999807
	3.5	0.999868
	3.5	0.999852
	2.1	0.999736
	4.2	0.999678
	3	0.999903
	33.6	0.999945
	3.3	0.99973
	4.9	0.999886
	4.2	0.999919
	4.3	0.999876
	8.5	0.999851
	3.8	0.999732
	2.9	0.999813
	2.4	0.999731
	2.1	0.999815
	29.9	0.999964
	2.7	0.999783
	6.4	0.999839
	4.7	0.999844
	6.1	0.999788
	2.7	0.999829
	2.2	0.999738
	8.8	0.999869
	4.5	0.999855
	3.7	0.999862
	3.1	0.99977
	30.9	0.999951
	3.4	0.999752
	2.5	0.999825
	2.5	0.999766
	5.6	0.999799
	28.9	0.999944
	3.7	0.999691
	6.5	0.99978
	2.4	0.999852
	3.8	0.999874
	13.8	0.999922
	33.4	0.999951
	4.8	0.999807
	4.7	0.999889
	2.8	0.999733
	4.3	0.999861
	3.8	0.999772
	4.4	0.999812
	4.4	0.999855
	3.8	0.99974
	6.5	0.999772
	3	0.999931
	4.9	0.999789
	7.3	0.9999
	2.9	0.999638
	2.8	0.999847
	2.7	0.999802
	2.8	0.999813
	38.9	0.999976
	4.4	0.999753
	6.2	0.999766
	2.1	0.99974
	3.2	0.999734
	3.2	0.999715
	3.1	0.999705
	4.7	0.999858
	4.3	0.999753
	5.6	0.999856
	2.8	0.999916
	4.6	0.999924
	3.5	0.999729
	3	0.999713
	2.5	0.999767
	3.9	0.999819
	2.8	0.999876
	4.5	0.999876
	3.8	0.999783
	3.1	0.999794
	5	0.999689
	3	0.999789
	2.2	0.999887
	5	0.999829
	6.6	0.99985
	6.3	0.999786
	5	0.999823
	4.4	0.999803
	2.5	0.999746
	5.6	0.999764
	4.5	0.999837
	4.1	0.999822
	4.7	0.999817
	6.1	0.999814
	3.3	0.999883
	2.3	0.999782
	4.4	0.999688
	2.3	0.999775
	2.8	0.999751
	3.2	0.999823
	3	0.999801
	4.4	0.999857
	4.1	0.999786
	3.8	0.999894
	2	0.99958
	4.5	0.999793
	2.5	0.999713
	37.8	0.999958
	4.9	0.999733
	3.3	0.999739
	2.8	0.999794
	32.5	0.999794
	40	0.999942
	3.9	0.999798
	34	0.999913
	5.1	0.999792
	26.8	0.999947
	6.2	0.999778
	2.9	0.999891
	2.6	0.999845
	2.6	0.999758
	5.3	0.999781
	2.9	0.999769
	3	0.999773
	3.5	0.999721
	4.4	0.999739
	2.8	0.999846
	3.1	0.999853
	6.1	0.999737
	4.2	0.999867
	3.9	0.999804
	3	0.999854
	29.1	0.999888
	2	0.999686
	3.7	0.999792
	3.2	0.999794
	5.7	0.999794
	3.8	0.999862
	5.6	0.999792
	2.2	0.99983
	2.9	0.999798
	4.1	0.999837
	3.9	0.999809
	4	0.999886
	3.1	0.999625
	3.6	0.999824
	2.7	0.999767
	4.1	0.999736
	2.3	0.999872
	2.9	0.999874
	4.1	0.999915
	26.5	0.999904
	3.1	0.999749
	4.9	0.999802
	3.5	0.999822
	8.3	0.999868
	3.9	0.999807
	27.1	0.999938
	4.7	0.99981
	2.4	0.999756
	6.1	0.999777
	2.6	0.999776
	3.6	0.999813
	2.6	0.999803
	3.1	0.99981
	3.1	0.999802
	6.1	0.999859
	3.9	0.999572
	3.6	0.999678
	2.9	0.999809
	3	0.999849
	2.3	0.999746
	4.4	0.999774
	2.9	0.999815
	5.1	0.999778
	2.5	0.999724
	31.6	0.99997
	3.7	0.999748
	2.1	0.999763
	5.2	0.999828
	3.6	0.999831
	4.9	0.999809
	4.8	0.999884
	3.8	0.99989
	3.2	0.999609
	23.8	0.999843
	3.1	0.999865
	4.9	0.999802
	2.2	0.999739
	6	0.999819
	3	0.999819
	3.4	0.99973
	3.6	0.999858
	3	0.999658
	3.9	0.999764
	4.6	0.999798
	4.1	0.999853
	3.6	0.999713
	2.5	0.999783
	4.1	0.999709
	6.2	0.999863
	18.6	0.999885
	3.9	0.999756
	3.1	0.999775
	3.4	0.999722
	2.3	0.999862
	3.8	0.999792
	3	0.999804
	2.4	0.999715
	2.8	0.999827
	23.6	0.999945
	5.5	0.99975
	3.6	0.99972
	3.1	0.999818
	3.5	0.999787
	13.7	0.999958
	5.2	0.999722
	13.3	0.999857
	4.1	0.999628
	20.7	0.999956
	3.3	0.999771
	4.3	0.999759
	4.5	0.999887
	3.9	0.999734
	4.2	0.999793
	2.2	0.999809
	4	0.999857
	32.8	0.999962
	14	0.999839
	4.7	0.999741
	4.4	0.999844
	5.4	0.999808
	3.4	0.999778
	6.7	0.999822
	2.5	0.999691
	5.1	0.999759
	7.9	0.999895
	3.1	0.99976
	5	0.999801
	3.1	0.99982
	3	0.999916
	2.1	0.999786
	25.7	0.999806
	4.4	0.999704
	3.9	0.999677
	2.2	0.999724
	5.7	0.99983
	2.5	0.99978
	2.6	0.999757
	2.9	0.999748
	3.2	0.999839
	4.2	0.999771
	2.5	0.999799
	25.7	0.999927
	7.1	0.999876
	4.7	0.99977
	5.6	0.999815
	4.3	0.999649
	4.3	0.999789
	3.1	0.999676
	3.2	0.999703
	2.8	0.999796
	3.5	0.999812
	6.1	0.999876
	3.5	0.999738
	4.7	0.999839
	3	0.999646
	3.4	0.999848
	2.1	0.999763
	2.1	0.999841
	3	0.999734
	7.5	0.999885
	4.2	0.999842
	2.4	0.999793
	2.8	0.999821
	2.9	0.999747
	4.7	0.999774
	3.4	0.999859
	3	0.999724
	4.7	0.999794
	2.4	0.999864
	5.3	0.999792
	2.3	0.999863
	4.7	0.999884
	4.7	0.999876
	4	0.999707
	4	0.999656
	11.9	0.999873
	5.1	0.99981
	2.4	0.999692
	2.8	0.999873
	2.8	0.999807
	3.4	0.999709
	3.9	0.999803
	23.8	0.999965
	4	0.99987
	3.8	0.999719
	2.5	0.999654
	3.2	0.999862
	6.3	0.999759
	42.3	0.999962
	2.8	0.999832
	2.7	0.999843
	2.1	0.999692
	2.3	0.999723
	3.9	0.999793
	2.8	0.999891
	5.4	0.999839
	2.9	0.99979
	2.2	0.999761
	4	0.999891
	2.5	0.999769
	6.8	0.9997
	2.3	0.999886
	6.3	0.999805
	3.9	0.999779
	5	0.999712
	14.3	0.999779
	4.1	0.999688
	3.2	0.999708
	37.4	0.999934
	4.1	0.999754
	4.3	0.999711
	7.7	0.999905
	4.6	0.99969
	33.6	0.999908
	2.8	0.999843
	4.8	0.99968
	5.3	0.999749
	2.1	0.999736
	2.6	0.999799
	2.4	0.999867
	3.9	0.999767
	31.3	0.999925
	5.7	0.999851
	2.5	0.999795
	4.7	0.999865
	2.1	0.999897
	3	0.999736
	4	0.999751
	38.2	0.999922
	6.7	0.999778
	3.1	0.999664
	5.4	0.999754
	2.3	0.99982
	7	0.999821
	3.6	0.999778
	5.7	0.999769
	3.5	0.999805
	4.3	0.999841
	3.5	0.99968
	4.2	0.999833
	2.7	0.999832
	2.6	0.999742
	5.1	0.999878
	4	0.999831
	15.5	0.999867
	3.8	0.999726
	3.8	0.999778
	3	0.999715
	19.1	0.999939
	4.3	0.999802
	6.4	0.999878
	3.1	0.999862
	7.9	0.999873
	3.3	0.999887
	3	0.999791
	3.4	0.999814
	2.2	0.999716
	12	0.999894
	4.7	0.999791
	3.1	0.999749
	2.2	0.999665
	4.6	0.999755
	3.7	0.999803
	6.2	0.999791
	17.2	0.999886
	4.3	0.999826
	7.1	0.999837
	4.3	0.999845
	5.1	0.99978
	15.9	0.999816
	6.1	0.999872
	2.3	0.999702
	3.7	0.999861
	3	0.999837
	5.1	0.999788
	5.2	0.999709
	4.1	0.999778
	4.5	0.999769
	3	0.999789
	3.7	0.999759
	19.5	0.999878
	3.3	0.999823
	3.2	0.999863
	2.7	0.999654
	2.5	0.999786
	3.1	0.999814
	3.5	0.999801
	2.6	0.999812
	2.6	0.999756
	3	0.999594
	2.2	0.999761
	2.9	0.999871
	2.9	0.999834
	3	0.999778
	4.2	0.999644
	4.3	0.999739
	6.9	0.999821
	6.9	0.999781
	3.8	0.999687
	28.1	0.999956
	5.1	0.999829
	2.3	0.999768
	17.9	0.99988
	3.9	0.99976
	3.2	0.999814
	4.1	0.999852
	5.2	0.999777
	3	0.999751
	4.8	0.999849
	3.7	0.999699
	7.1	0.999753
	4.8	0.999785
	4.5	0.999781
	4.7	0.999779
	3.6	0.99986
	4	0.999906
	3.9	0.999789
	47.6	0.999988
	3.4	0.999822
	4.8	0.999842
	2.2	0.999746
	4.7	0.99977
	3.2	0.999732
	3.8	0.99973
	5.7	0.999842
	2.8	0.99982
	5.4	0.999891
	2.2	0.999699
	2.8	0.999747
	2.1	0.999813
	20.5	0.999897
	22.4	0.999902
	3.2	0.999935
	4.8	0.99981
	3.6	0.999812
	3.5	0.999811
	5.3	0.9999
	3.5	0.999776
	5.2	0.999737
	6.7	0.999855
	4.9	0.999779
	2.2	0.999846
	7.5	0.999831
	4	0.999758
	20.8	0.999932
	2.4	0.999884
	3.7	0.999763
	3.5	0.999762
	4	0.99979
	4.3	0.999814
	4.1	0.999724
	27.9	0.999768
	3.1	0.99977
	4.4	0.999705
	3	0.999836
	3.2	0.999823
	31.7	0.999948
	3.1	0.999748
	3.6	0.999762
	7.4	0.999712
	21.6	0.999821
	4.1	0.999903
	4.1	0.999879
	2.7	0.999774
	27.6	0.999962
	2.7	0.999848
	3.3	0.999748
	3.3	0.999853
	5.1	0.999731
	4.4	0.999752
	3.4	0.999768
	6.3	0.99988
	4.4	0.999782
	3.9	0.999831
	18.2	0.999877
	31.6	0.999955
	6	0.99984
	3.2	0.99983
	3.3	0.999791
	4.5	0.999848
	3.4	0.999868
	8.9	0.999876
	4.8	0.999874
	20	0.99991
	3.9	0.999803
	2.4	0.999785
	4.3	0.999769
	3.5	0.999912
	3.5	0.999849
	3.9	0.99983
	3.9	0.999839
	2.7	0.999872
	3.6	0.999843
	3	0.999687
	5.4	0.999816
	3.3	0.999762
	3	0.999811
	3	0.999801
	3.5	0.999744
	4.4	0.999702
	4.2	0.999805
	2.5	0.999797
	2.7	0.999744
	4.1	0.999786
	2.9	0.999814
	2.5	0.999804
	16.7	0.999925
	3.8	0.999792
	39.6	0.999936
	26	0.999917
	2.1	0.99982
	5.2	0.999784
	2.5	0.999552
	3.8	0.999765
	4	0.999778
	4.5	0.999835
	3.3	0.999825
	5.8	0.999868
	4.1	0.999719
	5.9	0.999731
	5.7	0.999845
	4.4	0.999829
	2.3	0.999813
	55.1	0.999801
	4.3	0.999685
	6.3	0.999845
	7.4	0.99976
	3.4	0.99978
	36.1	0.999948
	25.6	0.999929
	2.8	0.999826
	2.4	0.999802
	5	0.999786
	3.1	0.999806
	4.2	0.999741
	4.5	0.999757
	11.6	0.999915
	3.7	0.999821
	3.6	0.99973
	22.9	0.999954
	3.9	0.999765
	2.6	0.99983
	2.5	0.999766
	17.1	0.99965
	4.1	0.999765
	3.7	0.999779
	3.3	0.999806
	2.3	0.999803
	31	0.999951
	2.2	0.999819
	3.9	0.999657
	3.5	0.999784
	4	0.999816
	2.2	0.999791
	4.6	0.999846
	4.2	0.999791
	3.5	0.999774
	4.2	0.999733
	3.3	0.999891
	2	0.999723
	4.8	0.999733
	6.4	0.999848
	3.2	0.999876
	2.8	0.99976
	2.4	0.999779
	5	0.999801
	4.7	0.999805
	2.5	0.999826
	4.2	0.999803
	4.5	0.999768
	3.1	0.999736
	5	0.999843
	5.5	0.999741
	2.6	0.999722
	6.1	0.999846
	3.9	0.99976
	36.3	0.999943
	3	0.999772
	2.7	0.999772
	3.8	0.999739
	4.4	0.999682
	3.2	0.999767
	4.6	0.999686
	4	0.99973
	2.8	0.999788
	3.3	0.999791
	3.9	0.999789
	11.7	0.999834
	3.5	0.999914
	28.2	0.999873
	3.1	0.999877
	4.4	0.999849
	17.1	0.999906
	3.1	0.999853
	2.2	0.999744
	6.4	0.999763
	43.2	0.999836
	13.7	0.999783
	2.8	0.99974
	2.3	0.99983
	4.4	0.99967
	4.1	0.99984
	5.6	0.999829
	3.4	0.999709
	3.2	0.999804
	5.6	0.999832
	3.8	0.999879
	3.3	0.999778
	6.7	0.999769
	2.2	0.999757
	2	0.999852
	31.4	0.999971
	2.9	0.999764
	2.1	0.999835
	39	0.999931
	2.9	0.999855
	2.3	0.999774
	2.9	0.999692
	9.7	0.999813
	4.9	0.999807
	4	0.999798
	4.1	0.999783
	5.9	0.999794
	3	0.999765
	2.6	0.999797
	4.2	0.999776
	7.6	0.99987
	2.6	0.999705
	4.8	0.999836
	8.8	0.999792
	4.1	0.999966
	2.9	0.999872
	3.2	0.999814
	3.2	0.999775
	5	0.999917
	3.5	0.999802
	4	0.999793
	2.6	0.999846
	2.3	0.99991
	2.4	0.999809
	2.2	0.999716
	2.8	0.999704
	3.6	0.999781
	3.8	0.999868
	4.1	0.999826
	2.4	0.999711
	5.8	0.999798
	13.4	0.999882
	2.9	0.9998
	3.1	0.999751
	3.1	0.99968
	2.9	0.99974
	39	0.999959
	4.1	0.999797
	3.9	0.999824
	2.5	0.999715
	4.2	0.999777
	5.6	0.999778
	35.5	0.999955
	8	0.999837
	4.3	0.9998
	14.1	0.99988
	3.2	0.999767
	5.4	0.999877
	2.2	0.99971
	2.7	0.999804
	7.9	0.999788
	3.2	0.999778
	3	0.999728
	8.5	0.999822
	3.2	0.999752
	5.1	0.99988
	2.7	0.999783
	3.6	0.999733
	3.1	0.999742
	6.7	0.999778
	3.8	0.999864
	4.1	0.999788
	4	0.9998
	2.8	0.999784
	4.8	0.999904
	2.5	0.999762
	3.9	0.999858
	3	0.999832
	5	0.999816
	2.8	0.999881
	4.3	0.999795
	42.9	0.999955
	2.1	0.999834
	48.4	0.9999
	3.4	0.999761
	3.9	0.999725
	9	0.999914
	27	0.999965
	2.8	0.999734
	2	0.999703
	5.2	0.99987
	27.5	0.999944
	2.3	0.999892
	3.8	0.999753
	2.4	0.9999
	3.8	0.999742
	4.7	0.999626
	2.3	0.99973
	27.8	0.999869
	2.9	0.999758
	6.8	0.999837
	5.6	0.999771
	4.5	0.99981
	3.8	0.999729
	4.4	0.999796
	2.4	0.999768
	10.9	0.999818
	2.9	0.999631
	2.5	0.99987
	3.4	0.999798
	2.9	0.999862
	4.5	0.99977
	4.6	0.999684
	5.7	0.999842
	4.2	0.999796
	3.9	0.999699
	2.1	0.999689
	3	0.99979
	3.1	0.999831
	3.6	0.999721
	2.5	0.999711
	3.7	0.999804
	2.9	0.999773
	2.1	0.999746
	6.9	0.999877
	2.7	0.999732
	2.2	0.999905
	2.5	0.999885
	3.1	0.999736
	2.7	0.99983
	2.5	0.999793
	2.8	0.999771
	2.6	0.999798
	2.1	0.999803
	4.2	0.999799
	4.5	0.999742
	4.6	0.999833
	3.6	0.999699
	2.8	0.999768
	29.5	0.999986
	5.6	0.999739
	11.9	0.999862
	2.4	0.999765
	2.8	0.999802
	3.1	0.999878
	2.3	0.999793
	2.9	0.999888
	5.9	0.999758
	49.6	0.999986
	4	0.999673
	4.7	0.999815
	3.6	0.999798
	4.9	0.999812
	4.1	0.999764
	7.5	0.999917
	4.1	0.999729
	3.6	0.999704
	17.6	0.999939
	2.2	0.9998
	3.4	0.999877
	15.3	0.999921
	4.1	0.999827
	5.3	0.999777
	4.3	0.999692
	3.3	0.999841
	7.2	0.999875
	7.7	0.999819
	4.2	0.999805
	2.3	0.999808
	11.7	0.999931
	34.5	0.999971
	2.1	0.999837
	4.1	0.99975
	3.9	0.999863
	4.6	0.999775
	4.8	0.999712
	5.2	0.999754
	4	0.999714
	2.1	0.999793
	3.5	0.999707
	23.3	0.999938
	6.3	0.99987
	2.2	0.999722
	5.9	0.999839
	2.7	0.999793
	6.8	0.999853
	2.1	0.999707
	27.3	0.999829
	28.3	0.999934
	39.6	0.999916
	2.9	0.999802
	4.4	0.999726
	3.8	0.999751
	4.1	0.999913
	3.4	0.999818
	5	0.999786
	7.1	0.999848
	3.1	0.99984
	5.8	0.999738
	3.2	0.999758
	17.9	0.999902
	4.7	0.999661
	3.2	0.999822
	2.6	0.999761
	3.8	0.999722
	5.8	0.999801
	16.5	0.999824
	2.4	0.999869
	17.7	0.999814
	5.1	0.999838
	2.3	0.999764
	3.9	0.999704
	4.6	0.999898
	3.3	0.999873
	28.2	0.999914
	27.4	0.999961
	4	0.999788
	3	0.999703
	31.9	0.999912
	3.2	0.999776
	3.2	0.999822
	3.6	0.99986
	3.9	0.999795
	3.3	0.999796
	3.4	0.999826
	3.4	0.999758
	4.7	0.999736
	3	0.999796
	2.8	0.999824
	3.2	0.999784
	6.2	0.999802
	4.2	0.999732
	2.2	0.999824
	3.5	0.999717
	6.8	0.999798
	3.4	0.999767
	3	0.999821
	7.9	0.99979
	13.7	0.999898
	4	0.999771
	2.2	0.999801
	3.4	0.99982
	3	0.999804
	4.4	0.999784
	5.1	0.999855
	31.1	0.999926
	2.8	0.999837
	4.2	0.999836
	2.1	0.9998
	6.9	0.999904
	16.6	0.999952
	6	0.999895
	4.7	0.99985
	4	0.999776
	2.5	0.999704
	4	0.999837
	13	0.999901
	3.7	0.999744
	24.8	0.999945
	2.8	0.999763
	2.9	0.999765
	29.5	0.99991
	3.2	0.999813
	3.5	0.999765
	2.8	0.999873
	4.3	0.999905
	5.2	0.999841
	3.7	0.999798
	3.2	0.99985
	2	0.999854
	3.5	0.999661
	4.5	0.999821
	4.5	0.999792
	3.5	0.999764
	4.2	0.999764
	4	0.99974
	3.1	0.999812
	4.8	0.999888
	5.3	0.999793
	2.5	0.999674
	3.7	0.99983
	2.9	0.999805
	3.3	0.999736
	2.3	0.999682
	2.4	0.999824
	4	0.999905
	3.6	0.999833
	5.6	0.99967
	27.5	0.999904
	2.6	0.999796
	3.8	0.999861
	4	0.999779
	4	0.999784
	5.6	0.99963
	4.5	0.999893
	3.8	0.999696
	7.6	0.999819
	3.2	0.999895
	32.7	0.999904
	2	0.999699
	3.8	0.999779
	3.5	0.999849
	29.9	0.999921
	6.2	0.999751
	3.3	0.999647
	5.2	0.999756
	2.4	0.999785
	2.5	0.99982
	3.9	0.999903
	4	0.999817
	3.9	0.999816
	3.8	0.999814
	7	0.999846
	3.6	0.999803
	4.7	0.999761
	8.3	0.999867
	3.5	0.999873
	27.6	0.999941
	2.8	0.999861
	2.6	0.999777
	3.6	0.999801
	3.5	0.99985
	2.4	0.999776
	3.5	0.999824
	8.6	0.999841
	2.8	0.999809
	4	0.999616
	5.7	0.99967
	4.7	0.999736
	3.7	0.999724
	2.5	0.999941
	2.3	0.999758
	2.6	0.999717
	3.5	0.999665
	3.9	0.999754
	2.2	0.999658
	32.1	0.999929
	5.7	0.99977
	4.5	0.999815
	2.7	0.999645
	2.9	0.999812
	3.5	0.999819
	5.2	0.999775
	4.8	0.999709
	3.9	0.999751
	3.3	0.999823
	3.5	0.999773
	14.4	0.999856
	2.6	0.999803
	4	0.999725
	2.9	0.999824
	2.2	0.999801
	4.3	0.999812
	3.8	0.999865
	4.5	0.99983
	5	0.999763
	3.2	0.999821
	2.6	0.999705
	2.6	0.999873
	2.3	0.999726
	2.5	0.999779
	3.1	0.999743
	2.7	0.999814
	5.8	0.999877
	4.3	0.999751
	2.2	0.999781
	3.4	0.999792
	2.9	0.999749
	4.6	0.999807
	34.7	0.999967
	3.2	0.999839
	3.8	0.999876
	2.9	0.999888
	3.2	0.999765
	4.9	0.999694
	5.3	0.999732
	3.6	0.99976
	3.4	0.999634
	5.9	0.999809
	5.8	0.999855
	3.7	0.999916
	4	0.999701
	5.5	0.999854
	4.3	0.999877
	2.9	0.999765
	6.5	0.999797
	3.8	0.999809
	2.5	0.999841
	4	0.999739
	4.6	0.999708
	11.8	0.999906
	2.1	0.999778
	2.2	0.999712
	2.4	0.999798
	4.1	0.999888
	3.7	0.99977
	3.8	0.99994
	3.3	0.999668
	9.6	0.999774
	4.1	0.999863
	2.4	0.999795
	4.1	0.999673
	3.7	0.999878
	30.9	0.999922
	3	0.99979
	3	0.999736
	6.3	0.999893
	17.7	0.999911
	23.7	0.999911
	3.6	0.999743
	2.8	0.999768
	3.5	0.999738
	3.8	0.999764
	2.8	0.999781
	4.7	0.999843
	4.9	0.999725
	2.4	0.999744
	4.5	0.999798
	4	0.999836
	4.8	0.999838
	4.2	0.999778
	3.5	0.999834
	3.3	0.999709
	3.7	0.999738
	4.3	0.999776
	3.7	0.99973
	2.8	0.999898
	2	0.999732
	14.2	0.999905
	4.6	0.999662
	3	0.999754
	4.2	0.999834
	5.8	0.999805
	5.9	0.999814
	3.8	0.999846
	38.6	0.999922
	5.3	0.999701
	3.1	0.999803
	4.2	0.999814
	3.5	0.999762
	3.8	0.999846
	4.8	0.999804
	4.8	0.99983
	6	0.999844
	5.2	0.999786
	3.1	0.999814
	2.8	0.999836
	5	0.999815
	2.1	0.999802
	3.9	0.999735
	3.5	0.999832
	3.9	0.999867
	2.9	0.999873
	2.6	0.999784
	2.2	0.999793
	5.2	0.999821
	3.7	0.999733
	3.3	0.999727
	3.8	0.999761
	4.1	0.999807
	3.2	0.999854
	4.1	0.999816
	2.4	0.999838
	5.6	0.999785
	4.3	0.999744
	4	0.999711
	2.7	0.999839
	2.8	0.99975
	9	0.999766
	2.1	0.999628
	2.9	0.999774
	4	0.999794
	2.4	0.999803
	3.8	0.999592
	5.3	0.999763
	3.2	0.999735
	5.6	0.99984
	4.2	0.999815
	3.3	0.999693
	4.8	0.999716
	4.3	0.999843
	2.7	0.999777
	25.8	0.999936
	3.3	0.999822
	3.9	0.999758
	38.6	0.999855
	3.5	0.999753
	19.1	0.999935
	5	0.999739
	28.7	0.999922
	3.7	0.999817
	6.8	0.999795
	4.5	0.999781
	3.2	0.99977
	4.7	0.999805
	3.8	0.999748
	3.5	0.999813
	3	0.999806
	3.1	0.999848
	4	0.999633
	4	0.999876
	3.5	0.999731
	3.2	0.999814
	2.9	0.99991
	3.1	0.999692
	6.9	0.999889
	3.8	0.999905
	20.4	0.999839
	9	0.999848
	4.3	0.999785
	3.4	0.999756
	2.4	0.999813
	3.1	0.999764
	4.1	0.999833
	6.4	0.999771
	3.9	0.999767
	2.8	0.999738
	5.5	0.99985
	2.4	0.999693
	2.7	0.999572
	4.4	0.999744
	5.4	0.999796
	4.6	0.999792
	2	0.999706
	2.2	0.999769
	5.9	0.999733
	3.6	0.999836
	3.6	0.999784
	5.1	0.999829
	5.2	0.999696
	2.2	0.999734
	7.1	0.999805
	3.8	0.999846
	5.6	0.999767
	5.6	0.999792
	2.1	0.999833
	4.8	0.999667
	3.7	0.999732
	4.6	0.999711
	3.3	0.999845
	3.8	0.999694
	2.4	0.999873
	2.5	0.999764
	17.7	0.999861
	4.4	0.999827
	2.4	0.999759
	4.7	0.999686
	5.1	0.999795
	2.3	0.999819
	2.4	0.999809
	4.4	0.999725
	2.6	0.999765
	3.1	0.999726
	2.8	0.99985
	3.2	0.99978
	3.9	0.999747
	8.9	0.999804
	4.3	0.999788
	4	0.999835
	3.3	0.999788
	4.5	0.999887
	4.6	0.999933
	2.9	0.999804
	4.2	0.999793
	2	0.999772
	26.8	0.999943
	2.1	0.999822
	4.7	0.999773
	3.2	0.999813
	4	0.99968
	3.4	0.999761
	4.7	0.99976
	51.2	0.999978
	2.5	0.999784
	2.7	0.999636
	3.7	0.999791
	31.6	0.999923
	3.7	0.999728
	3.5	0.999792
	4	0.999731
	3.5	0.999913
	3.3	0.999844
	4.7	0.999846
	4.2	0.999818
	2.5	0.999886
	4.2	0.999794
	2.5	0.999674
	3.9	0.99982
	2.5	0.99983
	4.8	0.999856
	33	0.999933
	4	0.999864
	2.3	0.999807
	2.4	0.999805
	4.8	0.999775
	2.9	0.99977
	3.7	0.999807
	3.4	0.999709
	3.4	0.999723
	5.2	0.999739
	4.9	0.999895
	2.3	0.999768
	2.8	0.999875
	3.1	0.999749
	4	0.999742
	2.1	0.999882
	6.7	0.999844
	5.7	0.999833
	4.6	0.99976
	3.3	0.999689
	2.9	0.999746
	3.9	0.999857
	2.9	0.999805
	3	0.999694
	2.9	0.999726
	3.2	0.99976
	4.4	0.999753
	5.3	0.999735
	6	0.99983
	4.1	0.99976
	3.2	0.999806
	6.9	0.999857
	4.5	0.999824
	4.3	0.999734
	3.1	0.999823
	3	0.999798
	4.1	0.999837
	3.2	0.9999
	4.9	0.99961
	3.5	0.999845
	27.8	0.999901
	9.9	0.999893
	5	0.999838
	2.4	0.99976
	9.1	0.999762
	2.3	0.999718
	2.3	0.999721
	2.2	0.999769
	3.2	0.999795
	6.1	0.999673
	3.9	0.999777
	4	0.999685
	2.3	0.999698
	4.4	0.999869
	33.8	0.999971
	2.4	0.999789
	2.8	0.999883
	3.4	0.999877
	5.3	0.999679
	3.5	0.999712
	6.4	0.999727
	3.1	0.999805
	23.5	0.999941
	3.4	0.999788
	23.9	0.999814
	4.4	0.99988
	2.7	0.999719
	2.4	0.999779
	5.8	0.999825
	3.3	0.999758
	6.7	0.999769
	3.7	0.999822
	2.7	0.999882
	2.4	0.999842
	2.7	0.999765
	4.8	0.999801
	3.7	0.999795
	4.4	0.999801
	3.6	0.999807
	20.4	0.99992
	4.7	0.999837
	5.3	0.99976
	3.3	0.999821
	6	0.999689
	5.7	0.999814
	2.5	0.999725
	2.7	0.999856
	2.5	0.999747
	6	0.999804
	4.1	0.999783
	13.6	0.999838
	4	0.999851
	2.7	0.999832
	3.4	0.999877
	4.3	0.999827
	5.6	0.999785
	28.9	0.999813
	3.6	0.999774
	7.8	0.999866
	3.7	0.999813
	6.4	0.999844
	2.6	0.999824
	3.3	0.999781
	4.9	0.999632
	3.6	0.999723
	2.7	0.999853
	3.5	0.999694
	6	0.999699
	2.3	0.999744
	3.5	0.999644
	4.7	0.999794
	3.6	0.999788
	4.2	0.999855
	28.1	0.999896
	3.9	0.999836
	4	0.999758
	5.2	0.999756
	7.8	0.999875
	3.6	0.999736
	40.3	0.999934
	2.8	0.999801
	3.7	0.999706
	4.3	0.999894
	3.9	0.999668
	2.5	0.999845
[truncated: 8,002 more rows]

## Sheet: Table 3 - DALI source data
FNR_elbow	TPR_elbow	FNR_2	TPR_2	FDR_elbow	FDR_2	frac_samples_above_lambda	frac_z_0	elbow_z
0.293011	0.706989	0.33287	0.66713	0.995476	0.912057	0.574617	0.925081	5.6
0.141243	0.858757	0.790891	0.209109	0.995456	0.99265	0.104159	0.998274	6
0.541045	0.458955	0.547488	0.452512	0.998217	0.989803	0.486918	0.990664	4.9
0.113861	0.886139	0.230283	0.769717	0.999273	0.992989	0.77407	0.993542	4.2
0.291283	0.708717	0.324339	0.675661	0.998332	0.971939	0.715199	0.971259	5.1
0.166667	0.833333	0.172809	0.827191	0.999344	0.996132	0.844586	0.996477	3.8
0.1	0.9	0.167939	0.832061	0.999441	0.99654	0.834015	0.997042	4.1
0.345824	0.654176	0.444479	0.555521	0.993369	0.977684	0.48253	0.981648	3.7
0.709865	0.290135	0.525064	0.474936	0.996837	0.86776	0.456652	0.87422	4.8
0.116033	0.883967	0.714608	0.285392	0.982645	0.94858	0.105866	0.982265	5
0.0967742	0.903226	0.0416822	0.958318	0.999795	0.997563	0.964605	0.997677	4.6
0.037428	0.962572	0.0395724	0.960428	0.998598	0.9694	0.951115	0.969857	3.2
0.387614	0.612386	0.687006	0.312994	0.994735	0.927712	0.225809	0.949373	6.3
0.0202429	0.979757	0.0173666	0.982633	0.999305	0.990947	0.827733	0.992824	6.1
0.457954	0.542046	0.862469	0.137531	0.995987	0.982438	0.262864	0.970722	5
0.0793072	0.920693	0.182978	0.817022	0.995717	0.929145	0.856226	0.926136	5.2
0.0600293	0.939971	0.15917	0.84083	0.999	0.980026	0.788015	0.981793	5.1
0.100775	0.899225	0.314055	0.685945	0.998587	0.995443	0.681649	0.996561	4.5
0.132328	0.867672	0.125433	0.874567	0.997308	0.973157	0.873237	0.973579	3.2
0.122628	0.877372	0.182006	0.817994	0.997987	0.941996	0.76753	0.946307	4.7
0.291866	0.708134	0.177235	0.822765	0.999633	0.992274	0.918441	0.99168	5.1
0.0689655	0.931034	0.263682	0.736318	0.999321	0.999174	0.791535	0.999825	3.6
0	1	0.0217391	0.978261	0.99884	0.998833	0.549854	0.99998	5.4
0.350349	0.649651	0.523698	0.476302	0.996416	0.92756	0.401119	0.940092	5.5
0.696646	0.303354	0.798708	0.201292	0.996403	0.965469	0.134367	0.978822	5.4
0.0738916	0.926108	0.543946	0.456054	0.998374	0.99585	0.541759	0.996808	5.4
0.0314811	0.968519	0.257239	0.742761	0.987923	0.891474	0.701795	0.898271	5.1
0.215801	0.784199	0.25439	0.74561	0.995109	0.823992	0.722054	0.830148	5.3
0.00176367	0.998236	0.131217	0.868783	0.998598	0.996343	0.762843	0.997442	7.4
0.0519802	0.94802	0.126324	0.873676	0.99844	0.98048	0.860799	0.981146	3.5
0.258809	0.741191	0.386027	0.613973	0.997842	0.972825	0.682868	0.970732	4.7
0.112365	0.887635	0.115417	0.884583	0.997837	0.904496	0.815231	0.91241	3.2
0	1	0.0984252	0.901575	0.998907	0.998692	0.668616	0.999779	14.6
0.113573	0.886427	0.150493	0.849507	0.999149	0.993954	0.803256	0.99489	5.1
0.0550244	0.944976	0.0556107	0.944389	0.994508	0.82659	0.923976	0.830548	4.7
0.286483	0.713517	0.471858	0.528142	0.98304	0.712491	0.477834	0.74086	5.5
0.0255272	0.974473	0.0347383	0.965262	0.999434	0.980632	0.96864	0.980662	5.1
0.447917	0.552083	0.426628	0.573372	0.998528	0.976975	0.679718	0.973826	5.7
0.0668896	0.93311	0.200226	0.799774	0.998881	0.994022	0.667177	0.995769	4.9
0.197017	0.802983	0.20621	0.79379	0.999051	0.984621	0.877594	0.983413	5
0.19128	0.80872	0.241226	0.758774	0.996282	0.877273	0.701978	0.887215	5.6
0.138554	0.861446	0.151343	0.848657	0.999295	0.993549	0.891636	0.993596	3.4
0.27399	0.72601	0.303935	0.696065	0.997395	0.841676	0.668658	0.848795	4.7
0.666109	0.333891	0.777801	0.222199	0.996416	0.986506	0.259181	0.987626	5.2
0.453463	0.546537	0.795848	0.204152	0.987008	0.945128	0.132989	0.96647	6.5
0.00990099	0.990099	0.0167144	0.983286	0.998696	0.958718	0.966471	0.95955	5.1
0.179714	0.820286	0.174515	0.825485	0.978531	0.757068	0.831882	0.755531	4.1
0.198708	0.801292	0.21765	0.78235	0.996349	0.880839	0.793959	0.879599	5.7
0.0748274	0.925173	0.11184	0.88816	0.990451	0.731583	0.87096	0.737056	5.3
0.357143	0.642857	0.892926	0.107074	0.996341	0.993549	0.132665	0.995961	6.5
0.0211726	0.978827	0.099764	0.900236	0.999431	0.992033	0.924096	0.992087	4
0.0163205	0.98368	0.182839	0.817161	0.998198	0.983501	0.690486	0.986817	4.3
0.0372458	0.962754	0.264299	0.735701	0.995393	0.924316	0.624381	0.936593	6.1
0.0118765	0.988124	0.0320551	0.967945	0.999301	0.985416	0.859822	0.987442	5.1
0.502412	0.497588	0.625913	0.374087	0.996416	0.940258	0.277731	0.957241	5
0.0253998	0.9746	0.0437505	0.956249	0.998457	0.930332	0.937805	0.931833	3.8
0.252684	0.747316	0.284623	0.715377	0.995535	0.943725	0.679548	0.947171	3.3
0.121212	0.878788	0.144285	0.855715	0.994953	0.796372	0.845697	0.799208	4.8
0.222905	0.777095	0.358361	0.641639	0.997582	0.957047	0.532008	0.965594	6.7
0.0618059	0.938194	0.111468	0.888532	0.998352	0.956048	0.864582	0.957627	4.2
0.139241	0.860759	0.514183	0.485817	0.998307	0.997526	0.482838	0.999158	3.8
0.0716747	0.928325	0.0798222	0.920178	0.998822	0.955109	0.900934	0.956333	4
0.0294762	0.970524	0.0492134	0.950787	0.995646	0.846934	0.94575	0.847891	5.4
0.131086	0.868914	0.221372	0.778628	0.999202	0.98798	0.801306	0.988138	4.1
0.00529101	0.994709	0.0102657	0.989734	0.998705	0.974374	0.978416	0.974747	4.2
0.0163899	0.98361	0.0316963	0.968304	0.992781	0.880782	0.943498	0.884031	5.9
0.0991498	0.90085	0.120553	0.879447	0.995033	0.942871	0.868416	0.943884	3.5
0	1	0.0588235	0.941176	0.999717	0.999703	0.911561	0.999985	11.4
0.36626	0.63374	0.298514	0.701486	0.998039	0.943723	0.706364	0.944042	4.3
0.356434	0.643566	0.422276	0.577724	0.994248	0.730669	0.51956	0.758749	5.9
0.0588235	0.941176	0.0896429	0.910357	0.99936	0.994228	0.842446	0.995137	3.8
0.292818	0.707182	0.526934	0.473066	0.997059	0.973331	0.255913	0.986868	8
0.233253	0.766747	0.238099	0.761901	0.998978	0.978741	0.833324	0.977214	5.2
